# Supplementary material for: Comprehensive identification and analysis of DELLA genes throughout the plant kingdom
Source: BMC Plant Biol. 2020 Aug 6;20:372. doi: 10.1186/s12870-020-02574-2 (PMC7409643; doi:10.1186/s12870-020-02574-2)
Supplement: Supplementary file 2 — Additional file 2: Table S2. CDs sequences of DELLA NSGs and PSGs. [file 12870_2020_2574_MOESM2_ESM.xls]

## Sheet: NSG
>Mapoly0058s0044.1 CDS
ATGGATTCCTCTGCCGATTACGCTCGGCGAGTTCGTGCCCGTCCCTCGTCTTCTTCCGCCTCGGACCTCACAGGAGTCACTTCTCCTCAGTACAGACATC
ACAGCGGGAGTGTTGGAGTGGACCAGCAGCTCCTGGCTCACACGGGGGGATACAGCAATGTGCGCTCGGGAGACATGGGCCTAAGATTAGAGCAGCAGCT
CGACACGGTTCTGGGTGTTTCTCAGGACGGTCCAATCTCCCACCTTTCAGCCGAGGCAGCGCAACATTACAATCCCGCAGATCTGGCTGGATGGATCGAA
TGCATGATTTGTGACATGCAGCCCTCCTCTTCGCAGGCTCAACTGCATACCTCGCAGCAGCAGCAGCAGCAGCAGCACAGCCCCACTCCGACGCATTCAT
CGTTCGTGTCCATGGAGTCGAGCTTGGATTCCATGGATTCCCAAGCTCCTCTGCAGCCAGCTCTTCCTTCGGCCGCAGCAGCAGCTGTCATGCCGGACAT
GTACCCAGCGGACGACATCTCGGATTCAATGGCTGGAGCTCTGTGCCCCCAGGAGGACACCGGCGTGGAGGAATCAGGGGTGCGTCTGGTGCACTTGCTT
CTAGCTTGCGCAGAAGCTGTGCAGAGGAGCGATGTGAGAATGGCAGAGGACACAGTGAGGCGCATTCAAATGCTCGCAACCCCACAGCGAGGCCCCATGG
GCAAAGTTGCAGCTCACTTCGTCGAAGCTCTGGCCAGGCGCATCTTCGGAATCAGTGCCGAGCCCACGAGCGATCCCCTCACCGAGCTGCTGCACTTCCA
GTTCTACGAGACTTGTCCCTACCTGAAATTTGCTCACTTCACGGCCAACCAGGCCATTCTGGAGGCTGTGCAGAATCACAAGCGGATACATGTCATCGAT
TGCAATCTGATGCACGGGCTGCAGTGGCCTGCTCTCATTCAAGCACTTGCCCTGCGACCAGGGGGTCCCCCAATTTTGAGGCTGACAGGAATCGGCCCAC
CCCATCAGAGCGGCAACGATGTGCTGCAGGAGATTGGAATGAAGCTGGCGCAGCTGGCCGACTTAGTGAGCGTCCAGTTCGAATTCCGTGGGGTGTACGC
CCAGAAGCTGGACGACGTGAAGCCATACATGCTTCACGTGCGACAGGGAGAGGCGGTGGCAGTGAACGCCGTAATGCAGCTGCACCGCTTGCTGCACAAT
GACAACAATTGTGTGCCGGCGGTTCACGAGGTGCTTCAGTCCATGCGCAGTCTGAACCCGAAAATCGTGACGCTGGTCGAGCACGAGGCCAATCACAACA
GCCCCGTCTTCCTCGACAGATTCATGGAAGCTCTGCATTACTACTCCACCATGTTCGACTCTCTGGAAGCGTGCAGCAGCTCGTCCCAGAGCTCCGAGCA
ATTGCTGGCCGAGATGTACGTGGGCAGGGAGATCTGCAACATTGTTGCGTGCGAGGGTTTCGACCGCGTCGAGCGCCATGAAAACCTGGTGCAGTGGAGG
CGGCGCATGACCGACGCAGGGTTCCAACTCAGGCACCTCGGCTCCAATGCGTTCAAGCAAGCCAGCATGCTGCTCACGCTCTTCCCAGGGGACGGGTACA
GAGTCGAGGAGAACAATGGCTGCCTGACGCTGGGATGGCACAGCCGACCCTTGATTGCAGCATCGGCATGGCATTGTTCCTGA
>Sphfalx0442s0002.1 CDS
ATGGCCCAGAGATTGGAGCAGCTGGAAACAGTGTTGACTGCTGCTGCAGCACAAGAGGCAAGCATTGCACATAGTTCATCTGATGGGTCCATGGCGTTGA
ATTCATCAGATCTTTCAGGTTGGATTGAGGGCATGATTGAGGAGCTGACCGCTGCAAACAATGTGCCTGCACAGAGGAGTAGTCCCTTTACAGCTGATTC
TCCTTACAACAACAATACAGTGGAAGGAAGTTCCACCAGCCTGGACTCTTTCTTGGATACAGACTCACCTTCTCAAGTACCACCATTACACTACCAGGAA
GCTCTCTTGGATAATGGTTCAGCAGTGAATGAGGATGAACAGGAAGACAATGGAGTGCAGCTAGTTCACTCTCTGCTTGCATGTGGAGAGGCAGTGCAGC
ATGGTGATCTTGTGAGGGCAGAAGAGACTGTGACCATGGGCGAGGTGGCTGCTCATTTTATTGAAGCGCTTACTCATCGCATATATGGTGGCACTTCCTC
CTCTCAGGATAGTAGCAGTTGCAATGTTGTCGGCTATGAGTCTAACAATTATCTCTCAGAATTGCTGCATTTCCAATACTATGAGACTTGTCCTTATCTC
AAATTTTCACATTTCACTTCCAATCAGGCAATCTTGGAGGCCTTTGAAGGTGAGAAGTGGGTCCATGTGATTGACTTGAATCTCATGCATGGGTTGCAAT
GGCCAGCACTCATTCAAGCCCTTGCACTTAGACCGGGAGGCCCTCCTTCTTTGTGCCTTACTGGCATCGGGCCTCCTCAGGCAGGTGGCAATAATGGGTT
GCAGGAGATTGGGATGAAGCTGGCGCAATTGGCAGCGTCAGTGAACATAGAGTTTGATTTTTGGGGTGTTGTGGCCTTGAAGCTGAATGAGGTTAAGCCT
TGGATGCTGCAAGTGCTGCCAGGCGAGGTCGTTGCTGTCAACTCAGTGTTGCAGCTGCATCAACTTCTCAACTCTGATGGAGGACCTGTGCTGGCTATTG
ATGAGGTTCTGCACTCCATCCTTGGTCTCAAGCCTAAGATTGTTACTGTTGTGGAGCATAAAGCAAACCACAATGTATCTGGTGAGCAACTTCTTGCTGA
GATGTATCTCAGACAGGAGATCTGCAACATCATAGCTTGTGAGGGTGTTGCTAGGTTGGGCTCGACTGCATTGAAGCAGGCCAAATTGCTGCTTTCTCTG
TTTCCAGGAGATGGATACCAAGTGGAAGAAAACAATGGTTGCCTCACTTTGGGTTGGCATACACGCCCACTCATTGCATTCTCAGCCTGGCAATGTGCAT
GA
>Sphfalx0198s0025.1 CDS
ATGATGGCATTCCGGAATTTGAGTAGCAGGAGCTGGGACAGGGGAGGAAGTGGCGGAGGAGGAGGAGGTGGAGCGATGGTGGATGAAGGGCAGCTACATA
ACAGGAACTGTAATGAGTATACTAGTACTGTGCACTCCTCAGATCATCACCTGGCCATGGCCCAGAGATTGGAGCAGCTGGAAACAGTGTTGACTGCTGC
TGCAGCACAAGAGGCAAGCATTGCACATAGTTCATCTGATGGGTCCATGGCGTTGAATTCATCAGATCTTTCGGGTTGGATTGAGGGCATGATTGAGGAG
TTGACAGCTGCAAACAATGTGCCTGCACAGAGGAGTAGTCCCTTTACAGCTGATTCTCCTTACAACAACAATACAGTGGAAGGAAGCTCCACCAGCCTAG
ACTCTTCCTTGGATACGGACTCACCTTCTCAAGTACCACCATTACACTACCAGGAAGCTCTCTTGGATAATGGGTTCAGCAGTACTGGCCTGCCTTGTGC
AACAACTTCATACCCTGCATCCTCTAAGTCCTGCAGCATGCTCCCCCACCAACAAAGTACTGACTCTAGTTCTGAAACTCATGTGCTGCCCATGATGGAG
AGCAGGAATCATCAAAGGCCACAGGTGAATGAGGATGAGCAGGAAGACAATGGAGTGCAGCTGGTTCACTCTCTGCTTGCATGTGCAGAGGCAGTGCAGC
ATGGTGATCTTGTGAGGGCAGAAGAGACTGTGCGCCACATCCAGCTGCTGGCATCACCTCCAGGACCCATGGGCAAGGTGGCTGCTCATTTTATTGAAGC
ACTTACTCGTCGCATATATGGTGGCACTTCCTCCTCTCAGGATAGTAGCAGTTGTAATGTTGTCAGCTACGAGTCTAACAATTATCTCTCGGAATTGCTG
CATTTCCAATACTATGAGACTTGTCCTTATCTCAAATTTGCACATTTCACTTCCAATCAGGCAATCTTGGAGGCATTTGAAGGTGAGAAGCGAGTTCATG
TGATTGACTTCAATCTCATGCATGGGTTACAATGGCCAGCACTCATTCAAGCCCTTGCACTTAGACCAGGAGGCCCTCCTTCTTTGCGCCTCACTGGCAT
CGGGCCTCCTCAGGCAGGTGGCAATAATGGGTTGCAGGAGATTGGGATGAAGCTGGCGCAATTGGCAGCGTCAGTGAACATAGAGTTTGATTTTCGGGGT
GTTGTGGCCTTGAAGCTGAATGAGGTTAAGCCTTGGATGCTGCAAGTGCTGCCAGGTGAGGTCGTTGCTGTCAACTCAGTGTTGCAGCTGCATCGATTTC
TCAACTCTGACGGAGGACCTGTGCTGGCTATTGATGAGGTTCTCCACTCCATCCTTGGTCTCAAGCCTAAGATTGTGACGGTTGTGGAGCATGAAGCGAA
CCACAATGTATCTGGGTTCCTGGACAGGTTCACTGAGGCCTTGCATTACTATTCCACTATGTTTGATTCTTTGGAAGCTTGCAACCTGCAACCTCAAAGC
AGTGAGCAACTTCTTGCTGAGATGTATCTCGGACAGGAGATCTGCAACATCATAGCTTGTGAGGGTGTTGCTAGGGTTGAGCGACATGAGAATCTGGAGC
AATGGCGACAACGAATTGCAAAAGCCGGTTTTCGACCTTTGCAGTTGGGCTCAACTGCATTGAAGCAGGCCAAACTGCTGCTTTCTCTGTTTCCAGGAGA
TGGTTACCGAGTGGAAGAAAACAATGGTTGCCTCACTTTGGGTTGGCATACACGCCCACTTATTGCATTCTCAGCCTGGCAATGTGCATGA
>Gb_34637
ATGGCTTTGTCGGCAACTAGTTGCAGGACAAGGCGCGTTGAGTTCTTGCTCGCATCTTTGACAAACACATTTGGGGTGAGAATGAAGAGTCTTGGTTGCA
GGCCACTGGTTCCGAGGATAGCCAATGATAGTCAAAACTTTCAAAGGGCAAGGAGAGTCAGTACAGGAGAGAAGATGGATCCCTTTGAGAAAGCTGGGAA
AGGTCTTGTTCCCATCAACGCCACACCGAATCCTGGCATGAACAGTCTGCAAAGCATGTATGACCCCATAACTTGCTCCAACACCTCCATGAGGAAGGTT
TTCGGGGCCGAATCGGAGATAGACGGGCTTCTGGCCAACGCAGGATATACTGTCAAGGCCTCCGACTTGGCACACGTAGCCCAGCGTCTGGAGCAGCTGG
AAAGCGTTATGGGAGCAGTTCAAGATCCGGGAATCTCTCATCTGGCGTCCGAAGCAGTTCATTATAACCCCTCCGACTTAGCCGGGTGGATCGAGTCTAT
GCTTGGGGAGCTTAACCCTGGTCTTGCAGAACATGCTGCTACCGCGGTTTACCGCGAAGGAGTCGCAGGAACTCCATTTTCGGAGGCTCATGAGAGATCC
CTGAGCTCGGCATCTCATAAGGATGGACAGTTTAGACCTTCTCCGACCCTCTCGGATATTGCTCTCATGGAAGACTACGGTTTGCAGTTTAACGGAACTG
AAGTCGAGGAAGTTTCCCACGTTTTCGCTGCGGAATCTTCGTCTTCTGTTATGGGTGCAGCAACAGCCCAAGATGTTTTCCTTCAAGAATCAACAAACGG
GCCCGTTGGAGCACCACGTAATCGACAGGATTCGAACGAAGGTCATGTACTCCATGGATTGCCTCTGCGTGCCGCTGATTCTGACCCTGTTCGTGATGAG
ATACCACGGCTTAATAAGCATTCGGGTTTTCCCCAGAACCTGGGGCGATGCAGCGACGAGGGCTCGAGTCTCCCTCAATGGGAAACTGCGCCTCAATTAC
CAGCAAGGTTATCTCCCGTTGGGTACGGGCAGCAGGCTACAACCATCGTGAATGGAGACGACGGAGCACAAGAGTCAGGGATTCGTCTGGTGCACTTGCT
TATGGGGTGTGCAGAAGCGATACAAAGAAATGAATTAAAAGCAGCGAGTGAGATAGTGAGAGAGATTGGAATCATGGTCAGAACGCAGAGCGGAGCAATG
GGGAAGGTGGCTTCGCACTTCGTGGAGGCTCTGGCAAGGCGCATTTATGGACTGAATAGTCCAGACTCCATGCTCAACCAAGCAGATGCCCAATCTGAAA
TCCTCTACCATCATTTCTATGAGGCGTGCCCCTACTTGAAGTTTGCCCATTTTACTGCAAATCAGGCCATTCTGGAGGCGTTTGAGGGGCACGAGAGAGT
CCATGTGATAGACTTCAATTTGATGCACGGTTTGCAATGGCCTGCGCTCATTCAGGCGCTTGCACTAAGACCCGGCGGGCCGCCTTCCCTCAGATTAACC
GGAATAGGGCCTAGACAACCAGACGGCAGAGATGTTCTGCAAGAGATTGGGATGAAGCTTGCCCAGTTAGCCGACTCTGTTAATGTAGAGTTTGATTTTA
GAGGCGTGATGGCCGATAAGCTGGACGATGTGAAGCCCTGGATGCTGCAGGTTAGACCAGGCGAAATTATTGCTGTTAATTCTATTTTACAGCTTCACCG
TCTGCTTTACTGCGATGCTTCCGGATCATACCCCATTGACGTTGTCCTAAAGTCGGTCAGAAGTTTGAGACCCAAGATTATTACGATTGTTGAGCACGAA
GCCAACCACAGTGCTCCCGTCTTCTTAGACAGATTCATGGAGGCTTTACATTATTATTCAACCATGTTCGATTCTCTGGAAGCGTGTAATTTGCCGCCTC
AGAGCACCGAGAAATTGCTTGCAGAAATGTACATTCAGAAAGAGATCTGCAATATTGTTGCATGTGAAGGTCCTTATAGGGTAGAAAGGCACGAACCTCT
TTCTCAGTGGAGAATCCGCTTGGCCAGTGCGGGCTTTAAGCCATTACATCTAGGTTCCAATGCATTTAAGCAGGCAAGTATGCTCTTGACCTTGTTCTCT
GGGGAAGGTTATACAGTTGAGGAGAATAACGGTTCCCTTACATTGGGCTGGCACAGCCGACCCCTTATAGCTGCCTCGGCCTGGCAAGGCTTTTAA
>Gb_32252
ATGGAAGAAAGGAAGCAGGGATTAAACGAGGATGGGGTAGCCATGGCTGGAAAGCCGGCTGAAATGTACGAGTCCAAGGACGGTGGTGAACATGGCGGAC
AGGAATTAAAGCCCGTTGACGAATGTCTCGCAGACGCAGGTTACAATGTGAGGCCATCTGAGCTGAGACAAGTCGCCCATAAGCTGGAACAGCTGGAGAT
GGTATTGGGCGCTGCTCAGGAAGCCGGCATATCGCACCTCTCGTCCGAGGCGGTTCATTACAATCCATCGGACCTTGCCGGATGGATTGAGAGCATGCTT
CACGAGCTTTCGGTGCCCAATTCCAACGAGCTTTTGATTCATCACACGGAGTTTCTGTCTGCCAGGGCCGGCCATTTGTCGGGCATAGAGTCCGGCGCTT
CTGCACTCGACTCGGCCTCGGTGGGTCCTCGTGTCGATGGCTCCCGTTCCGGTACGGGCTCCGGCTCAGGTCCTGGTTCGGCAGGAGTCGATGCGGCAAT
TTTGGACGAGTTTCCAGAGCCTGGGTTTCTCGAGGAGTATAGTCTGCAGAATAATTACAGATACGGTGGCGATGGCGGAGACGGTTTGTTTGGTCACATG
GACGGCCTCTTCTGTGGAACCGCCGACCCTTCGGTTTTCCCCTGGCGAGAAGGTGAACCGCACTCACGATCGCAGTCTCATGAATCCCATCAGATTCGAG
CCGGTGACGGGCAAAACGCGCTTCAGGAAATCCGGAAAGCAGGTAATTCTAGTAGTCTGTTGCCTGTAAACAAAATTCTCCATTGCAGAGATCCGTTTCA
GAACCGACCGGCTTCGTCTTCCTCGTCTGCAATTAGTACAGAAGAACGAATAAAAGACCGAAAGCGTCTTCGCGGCGAGTTATTCTCATCGACAGTGCAG
GGAATCGATCAGCAGACCTTTTTTAGTAACAATAACTCTAGGCAGCGGGGCGAAGAAGATGAAGCAGCAGCAGCAGCTCAGGTACTAAGTTCGAGCCACT
TGGATGGAATCCAAGACTCGGGAGTAAGGCTCGTTCACACGCTCATGGGCTGCGCAGAAGCCGTCCACCAGCAAAATCTAGCCATGGCGGACGAGATGGT
GAAACAGATCCGAATGTTGGCTTCGTCTCTGGGCGGTGCCATGGGTAAGGTGGCTACATACTTTGCAGAAGCTCTCGCAAGAAGAATCTATGGGTTTTCT
CCGCAGGACAATATGTACTTAAAGAACGACTCTCTATCAGAGCTCCTGCACATTCATTTCTATGAGACCTGTCCATATCTCAAATTCGCACACTTCACAG
CCAACCAGGCCATTCTGGAGGCCTTCGAAGGCCACAAACGGGTGCATGTAATCGATTTCAATCTGAAACAAGGAGTGCAATGGCCGGCTCTGATTCAAGC
TCTGGCCTTGCGTCCAGGAGGCCCTCCGGCTCTGAGGCTAACCGGAATCGGCCCTCCTCATCCAGACGGAAACGATGTGTTGCACGAAGTGGGCCTGAAA
TTGGCCCAGCTCGCAGAGTCCATTAATGTTGAGTTCGATTTCAGAGGCTATATGACCTCCAAGCTCAGCGATGTGAAGCCATGGATGCTTGACGTCAAGC
CCGGTGAAGCTGTTGCTGTGAATTCAGTCTTCCAGCTGCATCGTTTGCTCTACTCTGCGCATCGAACGTCTGATCCTGCCCCTGTAGATGAAGTTCTTGC
ATCCATTAGGAGTCTGAATCCCAAAATAGTTACCATGGTCGAACAAGAGGCCAACCACAACAACCCATCTTTCATGGAGAGATTCACAGAGGCACTGCAT
TATTTCTCCACCATGTTCGATTCCCTGGAGGCCTGCAGATTGCCTCATCATAGCACTGAACAGCTTATGTCTGAGATGTATCTGGGTCGACAGATATGCA
ACATAGTAGCCTGCGAGGGACTAGAAAGGGTTGAGAGACATGAAACTTTGATACAATGGAGGGTTAGAATGTGCCATGCCGGGTTTCGACCTCTGCACTT
GGGTTCCAATGCTTTCAAGCAGGCAAGTATGCTGCTTACGCTCTTCTCAGGGGAAGATGGATATAGAGTTGAGGAGAACAATGGCTGTCTAACTCTCGGT
TGGCACAGCCGTCCTCTCATTTCTGTTTCTGCCTGGCAATGTTGCTGA
>sp_v3.0_unigene6469
ATGGACCCCATGGAAAGGGCTGCCAAGGTCCTGGGATCGAGTCCAGGGCACAAAAATATGATGGGCTGTTCTTCGTCAGGTGTGAAGGTAGAACCTGAGATTGATGGGCTTCTGGCAAACGCTGGGTATACTGTAAAGGCCTCTGATTTAGCCCATGTTGCACAGAGGCTGGAGCAACTGGAGAGCATTATGGGCACGGTTCAAGACCCGGGAATATCTCATTTGGCTTCCGAAGCTGTGCATTATAACCCCTCGGATTTAGCTGGCTGGATCGAATCAATGTTCGGGGAGCTTAATCCAGGCGCAGACATGCCAGTTCCATTTGGGGACAGGGGATCTCTGATCGATTCTTCACAGTTTCATAAGCCGATTCAGGATGATCCCAGTCTTTCTGCTATG…
>139506
ATGGGAATGGACGAGCTGCTCGCGCACGCCGGCTATAATGTGCGGGCCAGCGATCTGACCCACGTCGCGCAGCGGATCGAGGAGCTCGACAGCCTGCTAG
GGGCGGCGGCGCCCGCGGATATCCTGGCACAAGACACCGTCCACTACAACCCGTCGGATCTGGTCAGCTGGATCGAGGGCATGCTGGACGAGCTCGTTCC
GCAGCAGCCCACCGCTACCTCGTCCTCCGATATGGAATCGGTGAACGAGGTAGGAGTAGTAGCATCTCACTCGCAAATTGCTGCTTCCACCACACCGAGG
CCGGCATCAGGTTCGTCCTCGTCGACGTCACCCCACGGCATACCGCCACATGCCGCCGGCGGTATGACGTCAGCCGCCGCCATGCCCACCATCCAGGAGA
GCGACGAATTGAGCGGTGTCCGCCTCGTCCACCTCCTGCTCGCCTGCGCAAACGCCGTCCAGCGCGGGGACCTCGCCGCCGCCGGCGACATGGTGGCGCA
GCTCCGGATACTCGTCGCGCACCCCAGCAGCAGCAGCAGCGCCATGGCTCGCGTCGCCACCCAGTTCGTGGAGGCCCTCTCGAGGAGGATCCAAAACAGC
TGCTACAATGAGAGCAGCGATCCTGGAAACACCAACAACGGCGCCATGGATGAGATCCTACATTTCCACTTCTACGAGACGTGTCCGTACCTCAAGTTCG
CGCACTTCACCGCCAACCAGGCCATCCTGGAAGCGCTCGAGGGCCACAAGAGCGTCCACGTCGTGGACTTGGACCTCCAGTATGGCCTCCAGTGGCCGGC
TCTCATCCAGGCGCTGGCCCTCCGCCCCGGCGGTCCGCCAACGCTCCGCCTCACCGGCATCGGCCCGCCGCAGCCCCACCGCCACGACCTCCTCCATGAG
ATCGGTCTCAAGCTCGCGCAGCTCGCCGACTCTGTCAACGTCGACTTTGCGTTCCACGGCGTGGTTGCCGCGCGGCTCAACGACGTCCAGCCCTGGATGC
TTACCGTGCGTCGCGGCGAGGCTGTGGCCGTCAACTCGGTGTTCCAGATGCACAAAGCGCTCGTCGAGGAGCCTCCTATCGACGAGGTTCTCCGGCTGGT
ACGTAACTTGAAGCCGAAGATCGTGACGCTGGTGGAGCAGGACGCCGATCACAACAGTCCGGTGTTCATGGAGCGCTTCATGGCGGCACTCCACTACTAC
TCCACCATGTTCGACTCGCTCGAGGCCTGCAACTTAGCTCCCGGGAGTGTGGAACAGATGGTAGCCGAGACGTACCTGGGACAGGAGATTGGTAACATCG
TTGCCTGCGAGGGTGCCGCGCGGACCGAGCGGCATGAGACGCTGACGCAGTGGCGGATCCGGATGGCGAGGTCGGGCTTCCAGCCGCTGTATCTCGGCTC
CAACGCGTTCAAGCAGGCCAACATGCTACTCACGCTCTTCTCGGGTGACGGATACCGGGTGGAGGAGAAAGATGGCTGCCTCACGCTTGGGTGGCACAGT
CGGCCCCTGGTCGCTGCGTCGGCCTGGGAGTGCTGCTAA
>122441
ATGGAGCGGCTCGAGAGCCTCGGAGTCGAGCGCTTCGATCAGGACGCGGTCCACTCCAACCCATCCGACATCTCCGGCTGGATCGACAGCCTCATCGAGC
AGCAAACCCGAGGTAGTCCGCTAGACTCGCAGCAAGATAACACCAGCAGCAGCCCCTCGCCGCCATCTCTGCTTATCTCTTGTCCTCACGACTCGAGCAG
GATCGCCACCACCACCACCACCACCAACGCGCTGCCTCTCCACATGATCCACACCCAGCCCGATGACGAGCAGCAGGACGACCAAGAGGCAAACGGGCTC
AAGCTCATCCATTTGCTCTTCGCTTGCGGGGCCTGCCTTGGCCGAGAGGATGACAAGTCTGCCAAGGCCGAGGAGTTTCTCGACCAGATCCGCATGCTGC
TACTCTCCATGGGTGACAGCGCTGGAGCTATCGGCCGAGTGGCTGCTTACTTCGTCGAGGGTCTCTCTCGCCGGATCCTCTTTGGTTCTCTCCCAGCAGC
GCAAGCCGAGGAAGCCGATCCAGCATTCCTCGAGAGCTTCTACCGGACCTGTCCCTTCCTCAAGTTCGGCCACTTCACCGCCAACCAGGCCATGTACGAG
GAGCTCGAGGAGGAGCGGAGCGTGCACATCATCGACTTCGAGTTTGGGCTGGGTGTCCAGTGGCCGCCGCTCATCCAGATGCTGGCTATCCGGCCCGGGG
GACCTCCGTCCCTCCGCTTGACCGCCATCGCCCCCGACCACCTCCAGTTCCAAGTCCACCACACTGGAAACAGGCTCGCTCGGTTCGCGGCTAGTATAGG
CGTCGATCTCCAGTTCCAGACCGTCAACTCCATCGCCTCCGTCCTGGTCTACCCCGGCGAGGCTCTGGCTGTAAACTCCATGCTACACCTTCACCGCCTC
GTTGACGATAGCCTCGACTCGGTCCTGGCATCGGTGAGACGCCTGTCTCCCAAGATCTTCACGCTGCTCGAGCAGGATGCCAGCCACAACAGCCCCGACT
TCGACAACCGCTTCAACGAGTGCCTGCACTACTACTCCGCCATCTTCGATTCAATCTACCAGCAGTTCGGTCAAGTGGAGCAAGCGGTTCTCGAGTCCGA
AGCCCACCTGGGCCGAGAGATCGTCAACATCCTTGCGTGCGAAGGCAGAGCCCGAGTCGAGAGGCACGAGCGGCTGGAGCAGTGGACTCGGCGGATGTCC
GGCATGGGCTTCAAACCGAGGCACCTCGGGTCCAATGCTTACAACCAGGCTGCCACCTTCTTGACCATTTTCCCAGGGGGTGGTCACACCATCCAAGAGA
CTGCCGGTTGCCTGACGCTCGGTTGGCAGTCGCGTACCCTGTTTGCAGCCTCTGCCTGGCGCTGCTAA
>GSVIVT01015465001
ATGACCCAGCCCTCCCGGAATCATCATCAGCTTGACCTATGGGACAAACTTGATTGTTCTACAATCCAACTCTGCTGTGACATGGACAATCACCGGCCCA
CTGTCGGCTTCTCCTGCCTTCCATCAGAGCTTCTTCAGAGCATTTTCCTCCGCCTCGCTCTGCCGGATATCGTCCGTCTTAGATCAATCAACAAGTCCAT
TGCCTCCATTGTATCTGACAAAGACTTTGTTCGTGACTGCAACACTCAGTTCTTATCCGCCAATTGGCTTTTCATTTACAGCAAGGGATGGCGTCGTGAC
TCGGTTCTTCACGGCTTCACCGATCAGTCTGATCACTGGTTCAAGATTCCGATTGCCGGATTATTGATGCCGGTGATTCATGCAACTGAAGATCTCTATT
TTCTGGCTGCATCGGGGAATTTTTTCTTGTTTGTGTCCAACACTCGCAAGGAACTCCTTTCGGTAAACCTTATGAAAAGGACCGTTAAGAAAATCCCTCC
AAGCCCATTGGGCCCACGTGGTACTTCTTCGTGGCGGCGGTCCGGCATGAAATTAGTGGCTGGGCCGCCTGGTTCGGACTCTTTCCGGTTTTTATTTGCT
GAGTTGGTGGAGAACCGTCCGATCATGTTCGAATACAACTCGGATGATGACAAGTGGCAAAGCATGGAAGCAGAAGAAAACCATGGGGATTTGCCGCGTG
TCTTTGAAGGAGCGGGTCCCTTGATTTTCTTAAGCGTGGTTAATGGAACGAATGAAAGCGTGGTGCTAGCCATCGGATCCCAAGGCAACAACACACCAGT
GGTTCTAAGGCCAAGGTTTAGTGGAGGAGCAATTGAGCAGCGGCAAGTGGCCAGGGTGTTGAAGGAGATAGAAATGTGGGGGTTGAGCCCGAATGGAAGA
CGGTGGGAGCGTATTTCAAAGCTCCCAGGGGCTACAATGGAGCAAATAAAGAGAGCGTATGGAGTGATAATGGGGTGTGTAGAGGAAAGGAACGGGACAA
TCAGGGCCCTACTGATGTCTAATTACCGAGGCTTATGGCACATAATTTGGCTATCTTATGATATAGGAAGGGATGATTGGACGTTGCTCCCCCTCCCTGA
TTTCGATATGAAGGGTTTGAACATGGCCGGAATCACCTTCTCCTCTGGGCTCACCTTGCATCACTCCCATATGGGGCCTTACGACTCTGCCATCTCTACC
GGCAGCACCACCAGCTCCCCCTCTTCTGCCGCCAAACCGTCTGACATCGATGGACTTCTCGCCGGCGCCGGCTACAAGGTCCGCTCTACGGAGCTCCATC
AAGTCGCCCAGCGTCTGGAGCGACTGGAGACGGTGATGGTCAACGCTCCGTCGGAGATCTCACAGCTGGCCTCCGATGTTCTTCACTGCAACCCCTCCGA
TATCGCCTCCTGGGTGGACTCGATGCTCTTCGAGTTCAATCCGCCCGTGTCAATACCTTCTGATCTATCGGATTTTTCTGATCTCACTTATATTGACAGC
GTGGTGACTTCGCGGCTGGAAGATGTGAAGCCGTGGATGCTACAGGTGAGCCCAAAGGAAGCCGTAGCTATAAACTCAATCATGCAGCTTCACCGGCTTC
TCGGATCCGGTCCGACCCGGGTGTCTGCCATAGAAACGGTGCTTGGGTGGATCCGAAGCTTGAACCCGAAAATCGTGACAGTGGTTGAACAGGAAGCGAA
TCATAACCAATCAGAGTTCTTGGATCGGTTCACCGAGGCCCTGTACTACTACTCCACAATGTTCGATTCCCTAGAGGCTTGCTCTCTCCAGCCGGAGAAA
GCCGTAGCCGAGATTTACATCCAGAAAGAGATATGCAACGTGTTGTGTTGCGAAGGGTCGGCTCGAGTGGAAAGGCACGAGCCGTTGGCTAAGTGGAGGA
ATCGGCTTGGAGCAGCAGGGTTCAGGCCGTTGAACCTGGGATCCAATGCGTTCAAACAAGCCAGTATGCTGCTGACGCTGTTCTCGGCTGAGGGGTACTG
TGTTGAGGAGCATGACGGGTGTTTGACGCTAGGCTGGCACAGCCGCCCTCTCATAGCGGCTTCGGCTTGGCAACCCCTCCTAGACACAGTTATAAATCAT
AATAATCTCCTCTAA
>Glyma.06G213100.1
ATGGCTTCATCTTCCTCCAACGGCAGTTCCAGCGGAAGCAAGAGTTGGGACATCGACGGCGACCTCGCCGGTTTCGGCTACAAAGTCCGTTCATCGGAGC
TGCAACACGTGGCAGAAAACATGGAGCGTTTAGAGAACGTGATGGACATTGTGAACTCATCAACCAACAATAACATATCTCAGCTGGCCTCCGATACAGT
CTTCTACAACCCCTCCGACATAGGTTCCTGGGTCGACACGCTTCTCTCCGAGTTCGACCAAACGGCGTCGTTGCCCTACGATTTCTCGGATTTTCTCGAT
CTCGACACGGATCAGAATCAAAACCACAAACCAACGCTGGTAACAATGGAAGAAGACTCAGGGATAAGACTCGTCCACACGCTGATGACCTGTGCGGATT
CCGTGCAACGTGGTGACCTCGCATTCGCGGGCTCCCTCATCGAGAACATGCAGGGGCTGTTGGCTCACGTGAACACCAACATCGGAATCGGTAAAGTCGC
TGGATATTTCATCGATGCCTTGCGCCGTCGCATCTTAGGGCAAGGCGTGTTTCAAACGTTGTCGTCGTCCTCGTATCCGTACGAGGACAACGTACTCTAC
CACCACTACTACGAGGCCTGCCCTTACTTGAAGTTCGCGCACTTCACGGCGAATCAGGCTATTTTAGAAGCTTTCAACGGTCATGATTGTGTCCACGTGA
TTGACTTCAATCTCATGCAGGGGCTCCAGTGGCCCGCGCTGATTCAGGCCCTGGCGCTTCGGCCCGGTGGGCCTCCGTTGTTGAGGCTCACGGGCATTGG
GCCTCCCTCATCTGACAACCGCGACACGCTCCGCGAAATCGGGCTCAGGCTCGCTGAGCTGGCGCGGTCGGTTAATGTTAGATTTGCATTTCGTGGCGTG
GCGGCGTGGCGGCTCGAAGACGTGAAGCCGTGGATGCTGCAGGTGAATCCGAACGAAGCCGTGGCGGTTAACTCCATCATGCAGTTGCATCGGCTTCTTG
CTTCGGACTCCGATCCAATAGGTTCGGGCATCGAAACCGTGCTGGGTTGGATCCGAAGCTTGAACCCGAAGATTATTTCCGTTGTAGAACAGGAAGCGAA
CCACAACCAGGACCGGTTCTTGGAGCGGTTCACGGAAGCGTTGCATTACTACTCGACCGTTTTTGACTCGCTGGAGGCGTGTCCGGTCGAACCGGACAAG
GCACTTGCGGAGATGTACCTGCAAAGGGAGATATGCAACGTGGTGAGCAGCGAGGGACCGGCGCGAGTCGAGAGGCACGAGCCGCTGGCTAAGTGGAGGG
AGCGGCTCGAGAAAGCCGGCTTCAAGCCGCTGCATTTGGGGTCAAACGCGTACAAGCAAGCCAGCATGTTGCTGACTCTTTTCTCTGCTGAAGGGTACTC
CGTGGAAGAGAATCAAGGATGCTTGACTTTGGGGTGGCATAGCCGCCCTCTCATTGCGGCTTCGGCTTGGCAAGCTGCGCCGATGCAGGACAGGGAAACG
CTGCGTTTCGAGCAATGA
>Glyma.04G150500.1
ATGGCTTCATCTTCCTCCAACGGCAGTTCCAGCGGAAGCAAGAGTTGGGACATCGACGGCGACCTCGCCGGCTTCGGCTATAAAGTCCGGTCATCGGAGC
TGCAACACGTGGCAGAAAACATGGAGCGTTTAGAGAACGTGATGGACATTGTGAACTCATCAACCAACAACAATATATCTCAGCTTGCCTCCGACACAAT
CTTCTACAACCCCTCCGACATAGGTTCCTGGATCGACACGCTCCTCTCGGAGTTCGACCAAACGGCGTCGTTGCCATACGATTTCTCGGAGTTACCCGAT
CTCGACACGGATCAGATTCAAAACCTCAAACCAACGCTGGTAACAATGGAAGAAGACTCAGGGATAAGACTCGTTCACACGCTGATGACGTGTGCGGATT
CCGTGCAACATGGCGACCTCCCTTTCGCGGGCTCCCTCATCGAGAACATGCAGGGGCTGCTGGCGCACGTGAATACCAACATCGGAATCGGTAAAGTCGC
CGGATACTTCATCGATGCCTTGCGCCGCCGTATCTTTGCGCAAGGCGTGTTTCTAACGTCGTGTTCGTATCCGATCGAGGACGACGTACTCTACCACCAC
TACTACGAGGCCTGCCCTTACTTGAAGTTCGCGCATTTCACTGCGAACCAGGCTATTTTAGAAGCCTTCAACGGCCATGATTGTGTCCACGTGATTGACT
TCAACCTCATGCAGGGGCTCCAGTGGCCCGCGCTGATTCAGGCCCTGGCGCTTCGGCCCGGTGGGCCTCCGCTGTTGAGGCTCACGGGAATTGGGCTTCC
CTCGTCCGACAACCGCGACACGCTCCGCGAAATTGGGCTCAGGCTCGCTGAGCTGGCGCGGTCCGTGAATGTTAGGTTTGCATTTCGTGGCGTGGCGGCG
TGGCGCCTTGAAGACGTGAAGCCGTGGATGCTGCAGGTGAATCCGAACGAAGCCGTGGCGGTTAACTCCATCATGCAGTTGCATCGGCTTCTTGCTTCGG
ACTCCGATCCAGCAGGTTCGGGCATCGAAACCGTGCTGGGTTGGATCCGAAGCTTGAACCCGAAGATTATTTCCGTTGTAGAACAGGAGGCGAATCATAA
CGAGGACATGTTCTTGGAGCGGTTCACGGAAGCGTTACATTACTACTCGACCGTTTTCGACTCGCTTGAAGCGTGTCCGGTCGAACCGGACAAGGCGCTT
GCGGAGATGTACCTGCAGAGGGAGATATGCAACGTGGTGTGCTGCGAGGGACCGGCGCGAGTCGAGAGGCACGAGCCGCTGGATAAGTGGAGGAAGCGGC
TCGGGAAAGCCGGCTTCAAGCCGCTGCATTTGGGGTCCAACGCGTACAAGCAGGCCAGCATGTTGTTGACTCTTTTCTCGGCTGAAGGGTATTGCGTGGA
AGAGAATCAAGGATGCTTGACTTTGGGGTGGCATAGCCGCCCTCTCATTGCGGCTTCGGCTTGGCATGCCGCGCCGGTGCAGGACAGGGAAACGCTGCGT
TTCGAGCAGTGA
>Glyma.10G190200.1
ATGAAAATGATTTCATCTGCCTCCAACGAAAACAAGACGGTGGTGGACATGGACGACCACCTCGCCGGCCTGGGATACAAAGTCCGTTCATCGGAGCTGT
GTCAAGTGGCTGCAAACATGGAGCGTTTAGAAAACGTGATTTCATCCACCGACCTATCTCAACTCGCATCAGACACAACCCTCTACGATCCTTCCAACAT
AGGGTTAGGTTCGTGGGTGGACACGCTCCTCTCCGAGTTCGACCAAACGGCGTCGTTACCGTTACAATACGATTTCGCCACGGATCCAAACCATAACAAG
CAATTAGCGCTGGTCACCACCGTGGAAGAAGACTCGGGGATAAGACTGGTTCACATGCTGATGACGTGTGCTGATTCCGTGCAACGTGGTGACTTCTCAT
TCGCTGGCTCCCTCATTGAGAACATGCAGGGGTTGTTGGCGCACGTGAACACCAACTGCGGCATCGGAAAAGTCGCCGGCTACTTCATCGACGCCTTGCG
CCGCCGCATCTCGAACACGCTTCCAACGTCATCATCCACTTACGAGAACGACGTTCTCTACCACAACTACTACGAAGCGTGTCCTTACTTGAAGTTCGCG
CACTTCACCGCGAACCAGGCGATCTTGGAGGCCTTCAACGGCCACGATTGCGTCCACGTCATCGACTTCAACCTCATGCAAGGGCTCCAGTGGCCAGCGC
TGATACAGGCACTGGCGCTCCGTCCCGGCGGACCGCCGCTGCTGAGGCTCACCGGTGTCGGGCCTCCCTCGGCGGAAAACCGCGACAATCTCCGCGAGAT
CGGGCTGAGACTCGCCGAGCTGGCGCGGTCCGTGAACGTGCGGTTCGCGTTCCGCGGCGTGGCGGCGTGGAGGCTGGAGGACGTGAAGCCGTGGATGTTA
CAGGTGAGTCTGAACGAGGCGGTGGCGGTGAACTCGATAATGCAGCTGCACCGGGTCACGGCGGTGGACGCCGCCGTGGAAGAAGTTCTCAGTTGGATCC
GGAGTCTGAACCCTAAAATAGTGACGGTTGTGGAACAAGAAGCTAACCACAACGGGGAAGGGTTTTTGGAGCGGTTCACGGAGGCTTTGCATTACTATTC
CACCGTCTTCGACTCGCTCGACGCGTGCCCGGTCGAACCGGACAAGGCTGCTTTGGCGGAGATGTATTTGCAGAGGGAGATATGCAACGTGGTGTGCTGT
GAGGGACCGGCGCGGCTCGAGCGCCACGAGCCGCTCGCTAAGTGGAGGGATCGGCTCGGGAAAGCCGGCTTCAGACCCTTGCATTTGGGTTTCAACGCCT
ACAAGCAAGCCAGCATGTTGCTCACTCTGTTCTCAGCCGAGGGTTTCTGCGTCCAAGAGAATCAAGGCTCTTTGACACTGGGCTGGCATAGCCGCCCCTT
AATCGCAGCTTCGGCTTGGCAAGCCGCGCCGCTGAGAGATGACGAAACGCTGCGTTTTGGGCATTGA
>Phvul.L002044.1
ATGAACGGCAGTTCCAGCGAAAGCAAGACCAGGGACATGGACGGGCAGCTGGCGGGGCTGGGCTACAAAGTCCGCTCATCAGAGCTCTGTCAAGTGGCTG
AGAATATGGAGCGTTTGGAGAACGCCATCAACACTGTCAACTCATCCAGGGACATTTCTCAAGTAGTCTCCGACGCACTTCTCTACGATCCCTCCAACAT
AGGTTTAGGTTCCTGGGTTGACACGCTTCTCTCCGAGCTGGACCAAACCGTGTCGTTGCCCTACGATCTGTCTTCTGACCTACCCGATTTGCCCACGGAT
CCGAACCGCCAACTGGGGATGGTAACCACGGTCGAAGAAGACTCCGGGATAAGACTCGTTCACACACTCATAACGTGTGCGGATTCTGTGCAACGTGGTG
ACCTCGCATTCGCTGGCTCCCTCATCGACAGCATGCAGGCCCTGCTGGCTCACGTGAACACCTCCTGCGGCATCGGAAAGGTTGCCGGCTACTTCATCGA
CGCCTTGCGCCGCCGAATCTCGTCTCCGCAAAACGCTGCGTTCACAACCTCCCCCTACGAGAACGACGTTCTCTACCACCACTACTACGAGGCCTGCCCG
TACCTTAAGTTCGCGCACTTCACTGCGAACCAGGCGATCCTGGAGGCGTTCAGCGGCCACGACTGCGTCCACGTCATCGACTTCAACCTGATGCAGGGGC
TCCAGTGGCCGGCGCTCATTCAAGCGCTTGCGCTCCGCCCGGGAGGTCCGCCGTCGCTGAGGCTGACCGGCGTGGGACCTCCCTCGCCGGACGAGCGAGA
CACACTGCGCGAGATCGGCGCGCGGCTGGCGGAGCTGGCGCATTCAGTGAACGTGCGTTTTACGTTCCGCGGAGTAGCGGCGTGGCGGCTGGAGGACGTG
AAGCCGTGGATGTTGCAGGTGAGTCCGAAGGAGGCGGTGGCAGTGAACTCGATCATGCAGCTACACCGCGTGCTTGGTTCGGGAATCGATGCGGTTCTCG
GGTGGATCCGAAGTCTAAACCCTAAGATCGTGACGGTTGTGGAGCAGGAAGCGAACCACAACGGGGAGGGGTTTCTGGAACGGTTCACGGAGGCTCTGCA
CTACTACTCCACCGTCTTCGACTCGTTGGAAGCGTGTTCGGTGGAGCCGGACAAGGGTCTCGCCGAGATGTATCTGCAGAGGGAGATTTGCAACGTGGTG
TGCTGTGAGGGACCGGCGCGAGTGGAGCGGCACGAGCCGCTGGCGAAGTGGAGGGAGCGGCTGGCTAAGGCCGGCTTGAGGCCCTTGCATTTGGGTTCGA
ACGCTTACAAACAAGCCAGCATGCTTTTGACTCTCTTCTCAGCCGAGGGTTACTGCGTGGAAGAAAATCAAGGGTGTTTGACTCTGGGTTGGCACAGCCG
GCCTCTGATTGCGGCTTCGGCTTGGCAAGCCGCGCCGCTAAGAGAGGGTGAAACGGTGCGTTTCCAGCGTTGA
>Tp57577_TGAC_v2_mRNA31939
ATGGAGATAGAAATAGATTCAGTTTCTTCACCTTCCAAAGTTAAAGAAATCGACGGCCTCCTAGCGGACGTCGGTTACAAAGTTAAGTCATCTGAGCTGC
ATCAAGTAGCTCAGAACATCGAACGGTTGGAGAACGTAATCGTGAATTCATCCGACATTTCTCAATTCGCTTCCGATACAATTCACTACGATCCCTCCGA
CATTGGCAATTGGGTGGACAATCTCCTCTCGGAGTTCGACCACACCAATTCTTTACCTTATGATTTCTCTCAACTGTCGGATCTTGCACAAGATCAACAC
CAGCACCACCACCACCACCACCAGAACCACCAATTAAAGGTTGTTACCACCGTTGAAGAAGACTCAGCGATAAAGCTTATTCACATGCTGATGACGTGTG
CTGATTCCTTGCAACGTGGCAACATACAATTGGCTGGCTCGTTAATCGAAGGCATGCAAGGTTTGTTAACAAACATGAACACCAACTCCGGCATCGGAAA
AGTCGCCGGATACTTCATCGACGCTTTAAACCGTCGCATCTTCGGTCAAAACAATATCATCCATATCGAGAACGATGTTCTTTACCATCACTACTACGAA
GCTTGTCCATATCTCAAATTCGCTCACTTCACAGCAAATCAAGCTATACTTGAAGCTTTCAACGGTCACGATTGTGTCCACGTCATTGATTTCAACCTCA
TGCATGGTCTTCAATGGCCGGCGCTAATTCAAGCTTTAGCGCTTCGTCCTGGTGGACCTCCGTTTCTCCGCCTCACCGGCATTGGTCCGCCGTCGCATGA
TGACCGTGACAACCTCCGTGAAATTGGACTCCGTCTTGCCGAACTAGCTCGCTCCGTTAACGTTAGATTCGCTTTTCGTGGAGTCGCGGCGTGGCGGCTT
GAAGATGTGAAGCCGTGGATGCTTCAGGTGAGTTCTAAAGAAGCTGTGGCGGTTAATTCTATTATGCAGCTTCATCGTCTTCTTGGATCTGAACCCGACC
CGAATAATCCATCCGCTATTGAAACGGTTTTGGGCTGGATCCGAAGTTTGAACCCGAAAATCATGACGGTTGTGGAACAAGAAGCGAATCATAACGAGGA
TGGGTTTATGGACCGGTTCACTGAGGCATTACATTATTACTCGACCGTTTTTGACTCGCTGGAAGCGTGTCCGGTTGAACCGGATAAAGCAATGGCTGAG
ATTTATTTACAGAGGGAGATTTGCAACGTGGTGTGTTGTGAGGGACCGGCTCGAGTGGAGAGACATGAACCGCTTATTAAGTGGAGGGAACGGCTTGGGA
AAACCGGGTTCAGACCGTTACATTTGGGTTCGAATGCTTTTAAACAAGCGAGTATGTTATTGACTCTGTTTTCTGCGGAGGGTTACTGTGTTGAAGAGAA
TCAAGGGAGCTTGACTTTGGGTTGGCATAGCCGTCCTCTCATTGCGGCTTCGGCTTGGCAAGCTGTGCCTGAAACGCTGCGTTTTGATCATTGA
>Cucsa.082270.1
ATGGGTCCTTTCGACTCCGCCGCCTCTTCCGGCGGCAGCAGTAGCAGTAGCAGTGGCAGCTCTTCCTCAAGTACCGTCACCAAACCCCAAGACATCGACG
GCCTTCTCGCCGGCGCGGGCTACAGGGTCCGCTCCTCCGACCTCCACAACGTCGCTCAACGTCTTGAGCGTCTCGAATCCGCTATGGTCAACTCTTCCTC
TGAGATCTCTCAACTCGCTTCCGATGCCGTCCACTACAACCCTTCCGACATCGGTTCTTGGGTTGATTCAATCCTCTCGGAGTTGGACCAAACGGCTACT
TTGCCGTCCGATCTACCGGATTTTCCCGATCTCTTTTCGGTTTCTAATCAGACGGATGGGAGTGTCTCGTGGACAGATCCTTGTGTTGCTGCGCAGCACC
AGAACCTTGGCCAGCATCAGCTAACCGTCGTGACCGCCATGGAGGAAGATTCCGGTATTAAACTCGTCCACATGCTAGTCACGTGTGCCGATTCAATCCA
CCGTGGTGATTTCCCATTGGCTGGTTCTCTGATTGTCGAAATGCAAAGTTTGCTGTCTGGCATCAACACCGAATGCGGCATCGGTAAAGTCGCTGGTTAC
TTTATTGACGCGCTAACTCGGCGCGTGTTCACACCCCATGATACCATCACTTCCACCACCGGCTTCGAAGACGTCCTTCTCTATCACCATTATTACGAAG
CTTGCCCTTACCTTAAATTCGCTCATTTCACCGCTAATCAAGCCATTTTGGAAGCCTTCGACGGTCACGATTGCGTCCACGTCATCGATTTCAATCTAAT
GCACGGTCTACAATGGCCCGCATTAATCCAAGCCCTCGCCCTCCGTCCCGGCGGTCCTCCTCTTCTTCGTTTAACCGGCATTGGCCCACCCTCTCCCGAC
GGCCGTGACTCGCTTCGAGAAATCGGATTGCGACTCGCTGAGTTGGCCCGTTCGGTTAACGTTCGTTTCGCCTTTCGCGGTGTGGCTGCGGCTAGGTTGG
AAGATGTTAAGCCGTGGATGCTTCAGGTGAGTCCGAAGGAGACTGTGGCCGTGAACTCGGTTATGCAGCTTCACCGATTACTAGGGAACAACCAGTCGTC
GTCCGCCATGGAAATGGTTCTCGGGTGGATCCGGAGTTTGAATCCGAAAATCATGACGGTGGTCGAACAAGAAGCGGACCACAACCAGACCGGGTTCTTG
GAGCGGTTCACGGAGGCTTTGTTTTACTATTCCACCATGTTTGATTCGCTTGAAGCCTGCTGTATGATGCCGGAGAAGGGTCTGGCGGAGATGTATCTAC
AGAGGGAAATTTGCAACGTGGTGAGCTGCGAAGGATCGGCTCGAGTGGAGCGCCATGAGCCACTGGTTAAATGGAGATCTCGACTACGCCAAGCCGGTTT
TAGAGCCCTCCATTTAGGATCCAACGCTTTCAAGCAAGCTAGCATGCTTCTAACGCTCTTCTCCGCCGAAGGATTCTCCATCGAGGAGAACGAAGGGTGT
TTGACCCTCGGCTGGCATAGCCGACCTCTTATCGCGGCTTCCGCTTGGCAAGCCGCGCCACCACCGGATTCAAATGCAAATCATCATCCCTTTGGAGTAA
TAGTATAA
>MDP0000134341
ATGGGGCCGTACGGTTCCACCACCTGCTCAGGCGTCAGCAGCAGCGCGAGCTCCTCTTCTTCTTCCTCCGTCACCAAATCCCCAGCCGAAATCGATGGCT
ATTTGGCGGATGCGGGATACAAGGTCCGCTCCTCCGACCTACGACACGTCGCTCAGCGACTCGAACGCCTCGAAACCGTCATGGTCAACTCTCCCAGCGA
CCTCTCCCAGCTCGCCTCCGATGCCGTCCTCTACAACCCCTCCGACATCGCCACCTGGGTCGACTCCCTCCTCTCCGAGTTCAACCACCAGCCCCTCATG
TCCCTCCCATCCGATCTCGACTTCCCCGACAGCGCCGTCATCAATAACCCCGCCGCCCTCTCCGGGGAAACATGGACCGACAATTCCTCCTTCGCCTCCG
CCGTGCCGCAGCAGAACCACCAGCTCACCGTCGTCACCGCCATGGAGGAAGATTCGGGAATTAGGCTGGTTCACTTGCTCGTCACGTGCGCCGAATCCGT
CCAGCGTGGCGAACTCGCATTGGCTGGCTCCCTGATCGAGAACATGCAGGCTCTGATGACACGTGTGAACACCAGCTGCGGCATCGGGAAGGTCGCTGGA
TACTTCATCGACGCCCTCAGCCGCCGAATCTTCTCGCCGCAGAGCGTCGGCTCGGCTGCCGGCTCGACACACGAGAACGAGCTGCTCTACCACTACTTCT
ACGAGGCCTGCCCCTATCTCAAATTCGCGCATTTCACYGCCAATCAGGCCATCCTGGAAGCATTCCACGGCCCTTGCTCTCCGCCCCGGCGGGCCCCCTT
GCTTCGGTTGACCGGCATTGGACCGCCGTCCCCAGACGGRCGCGACTCGCTGAGAGAAATCGGGCTCCGACTTGCCGAGTTGGCCCGGTCCGTGAARGTC
CGCTTCGCCTTCCGCGGCGTGGCAGCTTCGCGGCTCGAGGACGTGAAGCCGTGGATGCTCCAGGTGAGCCCGAAAGAGGCGGTGGCAGTGAATTCGATCA
TGCAGCTYCACCGGCTTCTCGGATCTGACCCGAACCGGAATTCCCCAATCGAGATGATGCTGTCCTGGATCCGGAACCTCAACCCGAAGATAGTGACGGT
TGTGGAGCAGGAAGCGGACCATAACAAACCTGGTTTCCTGGACCGGTTCACGGAAGCGCTGTACTACTACTCCACCATGTTCGACTCGCTGGAGGCTTGC
CCGATGCAGCCGGAGAAGACGTTGGCGGAGATGTACATACAGAGGGAGATATGCAACGTTGTGTGCTGCGAGGGAGCGGCTCGAGTTGAGAGGCACGAAC
CGCTYAGCAAGTGGAGAACCCGGCTCGGMCAAGCCGGGTTCAGCCCGCTGCATTTGGGGTCGAATGCGTTTAAGCAGGCGAGRATGCTTCTTACTCTCTT
CTCGGCTGAAGGGTACCGCGTGGAGGAGAATCAAGGCTGCCTCACTCTCGGMTGGCACAGCCGTCCTCTTATTGCGGCTTCGGCCTGGCAAGTAATGCKT
GTGGCCGAAGCCACAATCAACCACCAAACGGTTGGGATTCTTAATCAGAATAATAATGCCAATCATGTCTAA
>MDP0000662303
ATGGGGCCGTACGGTTCCACCACCTGCTCCGGCGCCAGCAGCAGCGCCAGCTCCTCCTCCTCCTCCTCCGTCACCAAACCCCCCGCCGACATCGATGGCT
GTTTGGCCGATGCCGGATACAAGGTCCGCTCCTCTGATCTGCGACACGTCGCCCAGCGCCTCGAGCGGCTTGAGACCGTCATGGTCAACTCCCCCGGCGA
CCTCTCCCACCTCGCCTCCGACGCCGTCCTTTACAACCCCGCCGACCTCGCCACCTGGGTCGACTCCCTCCTCACCGAGTTCAACCACCAACCCCTCATC
TCTCTCCCCTCCGATCTCGACTTCTCCGAAGGCGCCGTCATCAATAATCCCGCCGCCCTCCCCCGCCAAACATGGACCGATAATTCCGCCGTCATCGCCG
CCGTGCCGCAGCAGAACCACAACCAGCTCACCGTCGTCACCGCCATGGAAGAAGATTCGGGGATTAGGCTGGTCCACTTGCTTGTCACGTGCGCCGAATC
CGTCCAGCGTGGTGACCTAGCATTGGCCGGCTCCCTGATCGAGAACATGCAGGCTCTGTTGACACGTGTCAACCCCAGCTGTGGCATCGGGAAGGTCGCC
GGGTACTTCATCGACGCCCTCAGCTGCCGAATCTTCTCGCCGCAGACCGTCGGCTCGGCTTCCGGCTCGGTTCACGAGAATGAGCTTCTCTACCACTACT
TCTACGAGGCCTGCCCCTATCTCAAATTCGCGCACTTCACCGCCAATCAGGCCATCCTGGAAGCATTCGACGGTCACGACTGCGTCCACGTCATCGACTT
CAACTTAATGCACGGCCTCCAATGGCCCGCGCTTATTCAGGCCCTCGCCCTCCGCCCCGGTGGGCCCCCCCTGCTTCGATTGACCGGCATTGGACCGCCG
TCCCCGGACGGGCGCGACTCGCTGAGAGAAATCGGCCTCCGACTCGCCGAGTTGGCCCGGTCCGTCAACGTCCGCTTCYCTTTCCGCGGCGTGGCGGCTT
CGAGGCTSGAGGACGTYAAGCCGTGGATGCTCCAGGTGAGTCCCAAGGAGGCGGTGGCGGTGAATTCTATCATGCAGCTGCACCGGCTGCTCGGATCCGA
CCCGAACCGGAACTCCCCAATCGAGATGATGCTGTCCTGGATCCGGAACCTCAACCCGAAGATCGTGGCGGTTGTGGAGCAGGAAGCGGACCATAACAAA
CCGGGTTTTCTGGACCGGTTCACGGAGGCGCTGTACTACTACTCGAACATGTTCGACTCGCTGGAGGCTTGCGCGATGCAGCCGGAGAAGGCTTTGGCGG
AGATTTACATACAGAGGGAGATATGCAACGTTGTGTGCTGCGAGGGAGCGGCTCGAGTCGAGAGGCACGAACCGCTGGACAAGTGGCGGATCCGGCTCGA
GCAAGCCGGGTTCAGGCCGCTCCACTTGGGATCGAATGCGTTTAAGCAGGCGAGTATGCTTCTTACTCTCTTCTCGGCTGAAGGGTACCGCGTGGAGGAG
AACCAAGGCTGCCTCACTCTCGGTTGGCACAACCGCCCTCTCATCGCGGCTTCGGCCTGGCAAGTGATGCCTATGGCCGAAGCCACGGCAAACCAACAAS
CGGTRGGAATTATTAATCAGAATAATAATCCCAATCGWATCTAA
>Prupe.7G236100.1
ATGGGGCCCTACGGTTCAACCGTTTGCTCCGGCGTCAGCAGCAGCGCCAGCTCCTCTTCTTCCTCCTCCGTCACCAAACCACCCGCCGAGATCGATGGCT
ATTTGGCCGACGCCGGCTACAAGGTCCGCTCCTCCGACCTACGACATGTCGCTCAGCGCCTCGAGCGCCTCGAGACCGTCATGGTCAACTCCCCCAACGA
CCTTTCCCAGCTCGCCTCCGACGCCGTTCTCTACAACCCCTCCGACCTCGCCACCTGGGTCGACTCGCTCCTCTCCGAGTTCAACCACCAGCCCCTTATC
TCCCTACCATCCGATCTCGACTTCCCTGATGCCATCATCAATCCAACGGACCTCCCCAACGACACCTGGACCGAACCTCTTCCGCCGCCTCAGCAGCAGC
AGCACCAGCTCACCGTCGTCACGGCTATGGAAGAAGATTCCGGGATAAGGCTCGTCCACTTGCTCGTCACGTGCGCCGAATCCGTCCAGCGTGGGGATCT
CGCGTTGGCGGGCTCGCTGATCGAGAACATGCAGACTCTGCTCACACGTGTCAACACCAGCTGCGGCATCGGTAAGGTCGCTGGTTACTTCATCGACGCC
CTCAGCCGCCGAATCTTCTCCCACCAGAGCGTCGCCTCGGCTCACGAAAACGAGCTCCTCTACCATTACTTCTACGAGGCCTGCCCTTACCTCAAATTCG
CTCACTTCACCGCCAATCAGGCCATCCTGGAAGCCTTCCAGGGTCACGATTGCGTCCACGTCATCGACTTCAACTTAATGCACGGCTTGCAATGGCCGGC
ACTTATACAGGCCCTGGCTCTACGCCCCGGTGGGCCCCCCTTGCTCCGACTGACGGGCATTGGACCGCCTTCGCCGGACGGGCGAGACTCGCTGAGAGAA
ATCGGCCTTCGACTGGCCGAATTGGCTCGGTCCGTCAACGTCCGTTTCGCCTTTCGCGGCGTGGCGGCTTCGAGGCTCGAGGATGTGAAGCCGTGGATGC
TGCAGGTGAGCCCGAAGGAGGCTGTGGCAGTGAACTCAATCATGCAGCTGCATCGGCTTCTCGGATCGGACCCGAACCGGAATTCCCCAATCGAGATGAT
GCTGGGCTGGATCCGGAACCTGAACCCGAAGATCGTGACGGTTGTGGAGCAGGAAGCGGACCACAACAAAACCGGGTTCTTGGACCGATTCACTGAGGCT
TTGTACTACTACTCGACCATGTTCGACTCGTTGGAGGCTTGCGCGATGCAGCCGGAGAAGGCCTTGGCGGAGATGTACATACAGAGGGAGATATGCAACG
TGGTGTGCTGTGAGGGCGCGGCTCGAGTGGAGAGACATGAGCCTTTGGGGAAGTGGAGGGCTCGGCTGGGACAAGCCGGGTTTAGGGCTCTGCATTTGGG
TTCCAATGCTTTCAAGCAGGCGAGTATGCTTCTGACACTTTTCTCGGCTGAAGGATACCGCGTGGAAGAGAACGACGGGTGCCTCACTCTCGGCTGGCAC
AGCCGTCCTCTCATCGCGGCTTCGGCTTGGCAAGTCATGCCTACGGCTGAAGCAACCACAGCCAACCAACGGGTTGGGGTTATTAATCAGAATAATAATG
CCAATCATGTCTAA
>mrna30958.1-v1.0-hybrid
ATGGAGCCCTACAATTCCGGTGGCGGCGTCAGCAGCAGCAGCAGCGCGAGCTCGTCGTCTTCCTCCTCCGCTACCTCCATAACCCAGCCGCAAGAGATGG
ACGGTTATTTGGCCGAGGCTGGGTACAATGTTCGCTCCTCCGATTTACGACACGTCGCTCAGCGGCTCGAGCGTCTTGAAAACGTCATGGTTAACTCACA
TGACGACCTTGCCCAGTTCGCTTCCGACGCCGTTATCTACAACCCCTCAGACATGGCCTCATGGGTCGACTCCCTCCTCTCCGCCTCCGACTTCAACGCT
CCCGATCTCGACTTCGCTGACGCCATCATGACCGATCCGACGGCGGCTTTCCCCGCCGACACGTGGAGTGATATTCCTCCGCCAATCTCCACCGCTGCAC
CGCCGCCGATGCAGAACCACCAGCAGATAACGTCGTTCACGGCGATGGAGGAAGATTCCGGGATAAGGCTGGTGCAGCTGCTCGTCACGTGCGCCGAGTC
CGTCCAACGCGGGGATCTAGCATTGGCCGGCTCGATAATAGAGACCATGCAGGCGCTCCTCACACGTGTCAACACGGGCTGCGGTATCGGAAAGGTTGCC
GGATACTTCATCGACGCCCTCAGCCGCCGTGTCTTCACTCCCCAGAGCGTCACCTCCGACGGCGGCTCGGCTCACGAGAACGAGCTTCTCTACCACTACT
TCTACGAGGCCTGCCCCTACCTCAAATTCGCGCACTTCACGGCGAACCAGGCGATCCTCGAGGCTTTCCACGGCCACGATTGTGTCCACGTCATCGACTT
CAACTTGATGCACGGGCTCCAATGGCCGGCGCTGATTCAGGCTCTCGCTCTACGCCCCGGTGGGCCCCCGTTGCTTAGGTTGACTGGCATTGGGCCGCCG
TCACCAGACGGCCGTGACTCGCTAAGAGAAATCGGTCTCCGGCTAGCTGAGTTGGCTCGCTCGGTTAACGTCCGTTTCGCTTTTCGCGGCGTTGCGGCTT
CCCGGCTTGAGGACGTGAAGCCGTGGATGCTACAGGTGAGTCCAAAGGAAGCGGTAGCTGTGAACTCAATCATGCAGCTCCATAGACTTCTCGGATCCGA
TTCGACCCGGATTGAAATGATGTTGGGCTGGATCCGAAACCTGAACCCGAAGATTGTCACGGTGGTGGAGCAAGAAGCGGACCACAACAAACCGGGGTTC
TTGGAGCGGTTCACGGAGGCTCTGTACTACTACTCCAACATGTTCGACTCACTCGAAGCTTGTGGCGCCATGCAACCGGACAAGACCCTCGCAGAGATGT
ACATACAACGTGAGATATGTAACGTTGTATGTTGCGAGGGAGTGGCTCGTGTCGAGAGGCACGAGCCACTCGCCAAGTGGAGAACTCGGTTAGAACAAGC
CGGGTTCAGACCGCTTCACTTGGGGTCGAATGCGTACAAGCAGGCCAGTATGTTGCTGACGCTGTTCTCGGCGGAAGGGTATCGTGTGGAGGAGAAGGAA
GGGTGCCTGACAATCGGCTGGCATAGCCGACCTCTGATTGCGGCCTCGGCTTGGCAGGTTATGCCCTTGCCTGAACCAACCGCAACGGCGACCAACCCAC
TTGGGATTGTTAATCATAGCGCCAATCATGTCTAA
>orange1.1g009607m
ATGGTACTGTACGACTCTGCCACGTCAGGCGGAAGCAACAGCGGAAGCTCATCGTCGTGTTCCGGTACGAAACAACCTGTTGCTGAGATAGATGGGTTAC
TTGCAGGAGCCGGGTACAAAGTACGGTCTTCGGAGCTCCGTCAAGTAGCTCAACGACTTGAACGCCTCGAAACGGTCATGGTCAACTCTCCTGCCGATAT
CTCCCAACTCGCTTCCGATACCGTCCATTACAATCCCTCTGATCTCGCCTCTTGGGTTGACTCTCTCCTTTCCGAGTTCAACCAGCCCCCGCTCCCTCTA
CCGTCCGATCTACCCGACCTACCCGATATCATAGCGGGCCCCTCTGTTAACCACACGGCTGTCGGTAACTATCTCACCGATAATTTCACTACTACTCAGC
AGCAACAACAACAGCAACAGCAGATGATGATTGTTACGGCGATGGAAGAAGATTCCGGGATAAGGCTGGTCCACATGTTGATGACGTGTGCTGAGTCAGT
GCAACGTGGCGAGATGGCAGTGGCCGGCTCTTTGATTGAGGATATGAAAGGCTTGCTGACGCGCGTTAATCCGAGCTGCGGTATCGGTAAAGTTGCCGGT
TGCTTCATCGACGCGTTGAGCTTTCGGATTATGGGAGTTGGCGGCTCCATCTGCGGATCGGTTTCTGAAAACGAGATTCTGTATCATCACTTCTACGAGG
CTTGCCCTTACTTGAAATTCGCTCACTTCACGGCTAATCAGGCCATTTTAGAAGCTTTCGACGGCCACGATTGCGTCCACGTGGTTGATTTCAATTTGAT
GCATGGTTTGCAATGGCCGGCGTTGATACAGGCGCTGGCTCTTCGTCCCGGCGGGCCTCCGCTGCTGAGGTTGACCGGCATTGGCCCGCCGTCGCCAGAC
GGCCGCGACTCGCTCCGAGAAATCGGGTTGCGACTCGCCGAGTTGGCGCGCTCCGTCAACATCAGGTTCACCTTTCGTGGCGTGGCGGCTTCCAGGCTCG
AGGATGTGAAGCCGTGGATGCTCCAGGTCAGCCCGAAGGAAGCCTTGGCCGTAAACTCAATCTTGCAACTGCACAAATTGCTCGGGTCAGACCCGGCCCG
GAATTCGCCTATGGAAATGGTGCTGGGTTGGATTCGGAACCTGAACCCGAAAATCATGACGGTTGTCGAGCAAGAATCGAATCACAACCAGCCAGAGTTC
TTGGACCGGTTCACGACGGCTTTGTACTATTATTCAACCATGTTTGACTCGCTCGAGGCCTGTCCGCTTCAGCCGGAAAAGGCCTTAGCCGAGATTTACT
TACAAAGAGAGATTTGTAACGTGGTGTGTTGTGAAGGGTCGGCTCGAGTTGAAAGGCACGAGCCGCTGGCTAAATGGAGGAATCGGCTCGCAGGTGCCGG
CTTTAGGCCTTTACATCTTGGGTCTAATGCTTTCAGACAAGCTAGTATGCTCTTGACTCTCTTTTCGGCCGAGGGTTACTCTGTTGAGGAAACCGAAGGG
TGTTTGACTCTCGGCTGGCACAGCCGGCCTCTCATAGCGGCTTCGGCTTGGCATGCCGTGCCAGATGTAATGATGAGTCATCAGAATAGTAATTAA
>Ciclev10010825m
ATGGTACTGTACGACTCTGCCACGTCAGGCGGAAGCAACAGCGGAAGCTCATCGTCGTGTTCCGGTACGAAACAACATGTTGCTGAGATAGATGGGTTAC
TTGCAGGAGCCGGGTACAAAGTACGGTCTTCGGAGCTCCGTCAAGTAGCTCAACGACTTGAACGCCTCGAAACGGTCATGGTCAACTCTCCTGCCGATAT
CTCCCAACTCGCTTCCGATACCGTCCATTACAATCCCTCTGATCTCGCCTCTTGGGTTGACTCTCTCCTTTCCGAGTTCAACCAGCCCCCGCTCCCTCTA
CCGTCCGATCTACCCGACCTACCCGATATCATAGCGGGCCCCTCTGTTAACCACACGGCTGTCGGTAACTATCTCACCGATAATTTCACTACTACTCAGC
AGCAACAACAACAGCAACAGCAGATGATGATTGTTACGGCGATGGAAGAAGATTCCGGGATAAGGCTGGTCCACATGTTGATGACGTGTGCAGAGTCCGT
GCAACGTGGCGAGATGGCAGTGGCCGGCTCTTTGATTGAGGATATGAAAGGCTTGCTGACGCGCGTTAATCCGAGCTGCGGTATCGGTAAAGTTGCCGGT
TGCTTCATCGACGCGTTGAGCTTTCGGATTATGGGAGTTGGCGGCTCCATCTGCGGATCGGTTTCTGAAAACGAGATTCTGTATCATCACTTCTACGAGG
CTTGCCCTTACTTGAAATTCGCTCACTTCACGGCTAATCAGGCCATTTTAGAAGCTTTCGACGGCCACGATTGCGTCCACGTGGTTGATTTCAATTTGAT
GCATGGTTTGCAATGGCCGGCGTTGATACAGGCGCTGGCTCTTCGTCCCGGCGGGCCTCCGCTGCTGAGGTTGACCGGCATTGGCCCGCCGTCGCCAGAC
GGCCGCGACTCGCTCCGAGAAATCGGGTTGCGACTCGCCGAGTTGGCGCGCTCCGTCAACATCAGGTTCACCTTTCGTGGCGTGGCGGCTTCCAGGCTCG
AGGATGTGAAGCCGTGGATGCTCCAGGTCAGCCCGAAGGAAGCCTTGGCCGTAAACTCAATCTTGCAACTGCACAAATTGCTCGGGGCAGACCCGGCCCG
GAATTCGCCTATGGAAATGGTGCTGGGTTGGATTCGGAACCTGAACCCGAAAATCATGACGGTTGTCGAGCAAGAATCGAATCACAACCAGCCAGAGTTC
TTGGACCGGTTCACGACGGCTTTGTACTATTATTCAACCATGTTTGACTCGCTCGAGGCCTGTCCGCTTCAGCCGGAAAAGGCCTTAGCCGAGATTTACT
TACAAAGAGAGATTTGTAACGTGGTGTGTTGTGAAGGGTCGGCTCGAGTTGAAAGGCACGAGCCGCTGGCTAAATGGAGGAATCGGCTCGCAGGTGCCGG
CTTTAGGCCTTTACATCTTGGGTCTAATGCTTTCAGACAAGCTAGTATGCTCTTGACTCTCTTTTCGGCCGAGGGTTACTCTGTTGAGGAAACCGAAGGG
TGTTTGACTCTCGGCTGGCACAGCCGGCCTCTCATAGCGGCTTCGGCTTGGCATGCCGTGCCAGATGTAATGATGAGTCATCAGAATAGTAATTAA
>Thecc1EG037975t1
ATGGTGCCATACGACTCCGCCACGTCAGCGGGGAGTAGCAGCGGCAGCTCATCATCATCTTCCTACAAGCCGCCACAGCAGCAGCAGCAAGATATTGATA
GGCTACTCGCCGGAGCTGGATACAAAGTCCGGTCATCGGAGTTACGACAAGTAGCTCAGAGACTGGAACGACTCGAAATCGCCATGGTTAATTCCCCCGC
AGATTTCTTTCATCTCGCTTCAGATGCTATCCACCGTAACCCTTCCGATCTCGCCTCCTGGGTCGACTCGCTCCTTTCCGAGTGCACTCAGCCTCCTACT
TGCCCCTCCGAATTCATCATGGATCCTGTAACCAATCAGGCGGTGGTAAACAACGCGTGGACTACCACCGAACCTCATACGCCGCAGGTGCACCAGAATA
TTTCTTTCGAACAACAAAGTTTGAATCATCAGTTGACGGTTGTAACGGCCATGGAAGAAGATTCCGGTATAAGGCTGGTCCACATGTTGATGATGTGTGC
GGAGTGCGTCCAACGTGGCGACCTCCCATTGGCTACTTCCTTAATCGACGACATGCAACGGTTATTGATGCGTGTCAACACCGTTTGTGGCATCGGAAAA
GTTGCAGGACATTTTATCGACGCTTTGAGCTGCCGGATTTTCCAAGGATTTGGCGGAGGCCCTGTCAACGGTGGCTCCGCTTATGAGAACGAGATTTTGT
ATCATCATTTTTACGAAGCGTGTCCTTACTTGAAATTCGCTCACTTCACCGCCAATCAGGCGATTCTGGAAGCTTTCGACGGTCACGATTGCGTCCACGT
GGTGGATTTCAATTTGATGCACGGCTTACAATGGCCGGCTTTGATACAAGCCCTCGCTTTACGTCCCGGTGGACCTCCTTTACTTCGTTTGACCGGCATT
GGACCGCCATCACCAGACGGCCGTGACTCGCTTCGCGAAATAGGTTTACGGCTTGCCGAGCTGGCTCGCTCCGTCAACGTCCGTTTCACCTTCCGTGGAG
TCGCGGCTTCCAGGCTCGAAGACGTTAAGCCGTGGATGCTTCAGGTTAATCCAAAAGAAGCGGTGGCGGTGAACTCAATCATGCAGCTTCACCGCTTACT
AGGAGCTGACCCGACACGGAATTCTCCTATCCAAACGGTTTTGAGTTGGATCCGGAGCTTAAACCCGAAAATTATGACTGTCGTTGAACAAGAAGCCAAC
CACAACCAACCCGGTTTTCTGGACCGGTTCACTGAAGCACTTTATTATTATTCGACTATGTTCGATTCTTTAGAAGCTTGCACAGTTCAACCGGAAAAAG
CTTTAGCCGAGATATACATTCAGAGGGAAATAGCCAACGTCGTGAGCTGTGAAGGTTCGGCTCGAGTAGAAAGACACGAGCCGTTAGCTAAGTGGAGGAC
GCGGCTTAATGGAGCCGGATTTAGGCCATTACATTTGGGGTCCAACGCATTTAAACAAGCTAGCATGTTATTGACTTTGTTCTCGGCGGAAGGGTATTTG
GTCGAAGAAAATGAAGGGTGTCTGACTCTGGGTTGGCATAGCCGCCCTCTCATTTCGGCTTCGGCTTGGCATGCCGTACCGGATGCGGCAGCTGAGATCC
CGGCTTGGGATGGATCATCAACCATCATAAGTAGGGCAGAGTCATAA
>Gorai.009G021700.1
ATGGTGCTGTACGACTCCGCCACGCTAGGGGGGAGTTGCAGCGGCAGCTCATCCTCCTCTTCCTCCTCCAAGCCGCCGCCCTTGCAGCAGCGGCAGCAGA
CGCAGCAAGATATTGATGGTCTTCTCGCCGGAGCTGGATACAGAGTTAGGTCATCGGAGCTGCGAAAAGTAGCTCAGCGTCTTGAACGACTTGAAACCGC
CATGGTTAATTCTCCCGCAGATTTGTCTCAACTTGCTTCCGATACCATCCACTATAACCCTTCCGATCTAGCCTCCTGGGTTGACTCGCTGCTGTCCGAG
TTTACTCAGCCTCCTACTTGTCCCTCCGAGTTCATCATGGATCCTGAAACCAATCAGACGGTGGTAAGCGACGCATGGACCACTGCCGAACCTCATATGC
CGCAGGTGCACCAGAATATTTCTTACGAGCAACAAAGTTTGAATAATCAGTTAACGGTTGTAACAGCAATGGAGGAAGATTCCGGTATACGGCTGGTTCA
TATGTTGATGACGTGTGCGGAGTGCGTTCAACGTGGAGACTTCTCATTGGCTACTTCATGTCTCGAAGACATGCAAGGGTTACTGACACGTGTTAACACC
GTCTGCGGTATCGGTAAAGTTGCTGGACATTTTATAGATGCTTTGAGCCGTCGTATTTTCCAAGGAATTGGGGGCGGTACTATCAACGGTGGTTCTGCTT
ATGAGAATGAGATTTTGTATCATCATTTTTACGAAGCGTGTCCGTACTTGAAATTCGCACACTTCACTGCTAATCAGGCGATTCTCGAAGCTTTCGACGG
TCACGATTGCGTCCACGTGGTGGATTTCAATTTGATGCACGGCTTACAATGGCCAGCTTTGATACAAGCCCTTGCCTTACGTCCCGGTGGACCCCCTTTA
CTTCGGCTCACCGGCATTGGACCACCATCACCAGATGGCCGTGACTCGCTTCGCGAAATCGGGTTGCGACTCGCCGAGTTGGCTCGTTCCGTCAACGTTC
GTTTCGCCTTCCGTGGAGTCGCGGCTTCCAGGCTTGAAGACGTTAAGCCGTGGATGCTTCAAGTGAATCCAAAAGAATCGGTGGCAGTTAACTCAATCAT
GCAGCTTCACCGCTTACTCGGGTCTGATCTAAATCGGAATTCCCCTATCGAAACGGTTTTAAGTTGGATCCGGAGCTTAAACCCGAAAATCATGACAGTC
GTTGAACAAGAAGCAAACCACAACCAACCCGGTTTTCTAGACCGATTTACCGAAGCTCTTCATTATTATTCAACCATGTTCGATTCTTTAGAGGCTTGTA
CCGTTCAGCCACACAAGGCTTTAGCCGAGATATACATCCAGAGAGAAATCGCTAACGTGGTGAGCTGTGAAGGGTCGGCTCGAGTTGAAAGACACGAACC
GTTATCTAAGTGGAGGACACGGCTTAGTGGAGCCGGATTTAGGCCATTGCATTTGGGGTCCAACGCGTATAAGCAAGCTAGCATGTTGTTGACGTTGTTC
TCGGCGGAAGGGTATTCAGTGGAAGAAAATGATGGGTGTTTGACTCTAGGTTGGCATAGTCGTCCCCTCATTGCTGCTTCGGCTTGGCAAGCCGTATCTG
ATGGGACGGCTGATTTCCCAGCATAG
>Gorai.010G067000.1
ATGGGTAATTCGCCTGCAGATTTCTCTCAACTTGCCTCCGATGCTATACTCTATAACCCTTCTGATCTGGCCTGCTGGGTCGACTCGCTGCTAACTGAGT
TCGCTGAGCCTCCTCCCACTTGCTCCTCCGACTTCATCGTGGATCCTGTAAACAATCAAACGGTGGTAAACAGCGCGTGGACCGCCGCCGAACCTCATAC
ACCGCAGGTGCACCAGAATATTACTTACGACGAGCAACAGAGTTTGGATAATCAGTTGACGGTTGTCACGGCCATGGAAGAAGATTCGGGTATAAGGCTG
GTCCACATGTTGATGACTTGTGCTGAGTGCGTCCAAAGTGGAGATCTCTCATTGGCTACTTCATTGATCGACGACATGCAAGGGTTACTGACTCATGTCA
ACACCGTTTGCGGTATCGGTAAAGTTGCCGGACATTTTATCGACGCTTTAAGCCGACGTATTTTCCAAGGAATGGGCGGTGGCTCTGTCAACGGTGGTTC
GGCTTTTGAGAACGAGATTTTGTATCATCATTTTTACGAAGCTTGTCCATACTTGAAATTTGCTCACTTCACGGCCAATCAGGCGATCCTCGAAGCTTTC
GACGGTCACGATTGCGTACACGTGGTGGATTTCAATTTGATGCACGGCCTACAATGGCCAGCTTTGATACAAGCCCTGGCTTTACGTCCTGGCGGACCTC
CTTTGCTCCGTTTGACTGGCATTGGACCGCCGTCACCAGATGGCCGTGACTCACTTCGCGAGATCGGTTTACGACTCGCTGAGTTGGCTCGGTCCGTCAA
CGTTCGCTTTGCCTTCCGTGGAGTCGCGGCTTCCAGGCTGGAAGACGTTAAGCCTTGGATGCTTCAGGTGAATCCAAAAGAAGCGGTGGCAGTTAACTCC
ATCATGCAGCTTCACCGTTTACTCGGATGCGAACAGACCCGGGATTCTCCTATCGACACCGTGTTGAGCTGGATCCGGGGCTTAAACCCGAAAATTATGA
CAGTGGTGGAACAAGAAGCAAACCACAATCAGCCCGGTTTTCTGGACCGGTTCACGGAAGCTCTTTATTATTATTCAACGATGTTCGATTCTTTAGAAGC
TTGCAGGATTCAGCCGGAAAAAGCTTTAGCCGAGATATACATTCAGAGGGAAATAGGGAACGTAGTGAGCTGTGAAGGGTCGGCTCGAGTGGAAAGGCAC
GAGCCATTGGCTAAATGGAGGAGACGGCTGAGTGGAGCCGGGTTTAGGGCATTGCGCTTGGGGTCCAACGCGTTTAAACAGGCTAGCATGTTACTCACAT
TGTTCTCGGCGGAAGGGTATTCAGTGGAAGAAAATGAAGGGTGCTTGAGTCTTGGTTGGCATAGCAGCCCTCTCATCGCGGCTTCGGCTTGGCAAGCCGT
GCCAGCGTGGGATAATCATATGTCATCTTCATAG
>evm.model.supercontig_75.88
ATGGTACTTTACGACCCTGCCACGTCTGCTGCCACAAGTAGCAGTGGCAGCACGAGCGCCGGCTCCTCCTTCTCTTACGCTACCAAGAACCCTCCGCCGC
CAGATATGGATGGCCTACTCGCCGGAGCTGGTTACAAGGTTCGCTCTTCCGATCTACGCCAGGTGGCTCAGCGACTTGAGCGGCTCGAAACGGCGATGGT
TAACTCTCCTTCCGAACTCTCAGTTCTTGCTTCTGATGCTGTCCACTATAATCCTACCGATCTCGCCTCCTGGGTCGACTCGCTTTTGTCCGAGTTGGCT
CAGCCTCCTCCCCCTCCTCTCCCGGATTTCCCTCCTTCCGATCTCTTCATCGGCAACGCTGTGAATCACGCTGCTATTGATACGGACAACTCCTCCTGGG
CGGACCAACAGGGACAGCAACTAACTGTTGTGACGGCGATGGAGGAGGACTCCGGTATACGCTTAGTTCACATGCTGATGACGTGTGCGGAGTCCGTGCA
ACGCGGCGAGCTACCATTAGCTGGCTCTCTCATAGAGGATATGCGGGGTTTGCTGGCTCATGTAAACCAGGGATGCGGTATTGGAAAAGTCGCCGGCTAC
TTTATCGACGCGCTGAACCGCCGGATTTTATCGCCGCCCCAAAGCTTAGCAGTCTCGGTCAACGGCTCTGCGTTTGAAAACGAGATTCTCTACCACCACT
TCTACGAGGCTTGCCCTTACTTGAAATTCGCTCACTTTACCGCTAATCAAGCCATCTTGGAAGCCTTCGACGGTCACGATTGCGTCCACGTGGTCGATTT
CAACTTGATGCACGGCTTACAATGGCCGGCACTCATTCAAGCCCTCGCGTTGCGTCCAGGTGGGCCCCCACTTCTCCGTTTGACAGGCATTGGACCGCCG
TCTCCCGACGGTCGGGACTCGCTCCGAGAAATCGGGCTTCGTCTTGCCGAGTTAGCTCGCTCGGTTAACGTCCGTTTCGCGTTCCGCGGCGTGGCTGCTT
CGCGGCTGGAGGATGTGAAACCCTGGATGCTCCAGGTGAGTCCGAAGGAAGCCCTGGCGGTAAACTCCATCATGCAGCTTCACAGACTTCTCGGCGCCGA
TCAGAATCGCAACTCACCGATCGAAATGGTCTTGGGTTGGATCCGGAACTTGAACCCGAAAATCATGACGGTGGTGGAGCAAGAAGCGAGCCATAACCAG
CCGGATTTCTTTGACCGGTTCACCGAGGCTCTGTATTACTACTCAACAATGTTCGATTCGCTGGAGGCATGCGCTATGCAGCCGGAGAAGGCATTCGCCG
AGATACACATACAAAGGGAGATATGCAACGTACTGTGCTGTGAAGGCTCGGCTCGATTAGAGAGACACGAGCCGCTTGAGAAGTGGAGATCGCGGCTTGG
ACGAGCCGGATTTAAGCCGCTCTATCTAGGTTCCAACGCCTTCAAGCAGGCCAGCATGTTATTGACTCTTTTCTCTGCAGATGGTTACTGTGTGGAGGAG
AACGAAGGTTGTCTGACCCTCGGCTGGCACAGCCGTCCGCTCATCGCTGCTTCAGCCTGGCAAGCCACGCCTAATCCCAGCGCCCCATTCGCGATGATCA
GCAATCATCAAACCAATGGCAATAATAATAATCTGCTGTAA
>29807.m000482
ATGGTTCTTTACGAATCCTCCGATTCCTCCACCAGCAACCCTCTTAGCTCCTCATCTTCCTCTATCACCAACAAACCTCCCGAAATTGACAACCTCCTCG
CCGGCGCCGGCTATAAAGTCCGCTCCTCAGATCTCCGCCATGTTGCCCAGCGTCTGGAACGCCTCGAAACCGCCATGCTCAACTCTCCTTCTTCCCATCT
TTCAGTCCTCGCATCCGACACCGTTTTATACAACCCATCTGATCTTTCTTCATGGGTAGACTCTCTCCTTACCGAATTTAACCAATCTCAGCCTCTCCCT
TCTCTACCGCCGGATCTCTCCGATCTCATCGTTCCTAATCCAACGGTCGATAATAACTCTTGGAACTTAGAACATCAAAACTTATCCCCGCAGAACCAAT
TGCGAGTTGTGACTGCCACGGAGGAAGATTCAGCTATAAGACTTGTTCATTTGTTGATGACATGTGCTGAGTCCATCCAACGAGGTGACCTGTCATTGGC
TGGCTCTTTAGTTGAAGATATGCAAGCTTTGTTGACTCGCGTCAATACTAATTCCGGTATTGGAAAGGTCGCCGGCTGCTTTATTGATGCTTTAAGCCTC
CGGATTTTCTCTCCGGTCAACGGCGTCGGCGTCGCCGTTGGTGCTTCTGCCTATGAAAACGAGTTCTTGTATCATCACTTTTATGAGGCGTGTCCGTACT
TGAAATTTGCTCATTTCACAGCTAATCAAGCTATACTTGAAGCGTTTGACGGTCATGATTGTGTCCACGTGGTTGATTTCAATTTGATGCACGGATTACA
ATGGCCTGCGCTGATACAAGCTTTAGCTTTACGTCCAGGCGGGCCCCCTTTACTTAGGCTAACAGGCATTGGTCCTCCGTCACCCGACGGCCGTGATTCT
CTCCGTGAAATTGGCGTAAAACTCGCTGAGTTAGCTCGCTCTGTAAACGTCCGTTTCGCTTTCCGTGGAGTTGCAGCTTCACGTCTTGAAGACGTGAAAC
CTTGGATGTTACAGGTAAATCCTAAAGAAGCTATTGCCGTTAATTCAATTATGCAGTTACATAAACTGTTAGGATCAGACCCGAATAGAAATCTCTCAAT
AGATATGGTTCTTAATTGGATCCGAAATTTGAACCCGAAAATCATGACAGTTGTTGAGCAAGAAGCGAACCATAACCAACCCGGTTTTTTAGATCGGTTC
ACTGAAGCGTTATATTATTACTCAACAATGTTTGATTCGCTTGGGGCTTGTGCGCTCCAGCCAGAGAAAGTTGTAGCCGAGATGTATATACAAAGAGAAA
TATGCAACGTTGTGAGCTGTGAAGGATCGGCTCGCCTCGAGCGACATGAGCCTTTGGCTAAGTGGAAATCGCGGCTTACGGCTGCTGGGTTTATGCCGTT
GCATTTGGGGTCTAATGCGTTTAAGCAAGCCAGTATGTTATTGACTCTGTTCTCCTCTGAAGGATACTGTGTAGAGGAGAATGATGGCTGTCTTACTCTC
GGCTGGCATAGCCGACCTTTGATTGCAGCATCAGCTTGGCAAGCTGTGCCCGATATTGGCTCGCCACTTGGGATCATCAGTGGTAATATCAACGATGGGG
TTGGAATGTAA
>Eucgr.C04156.1
ATGGGCCCCTTCGACCCCTCCGCCGCCGCCGCCGCCGCCGCCGCCGCAGCCGCCAGCAGCTCCTCCTCGTCGTCCTGCTCCGGGGGCTCGGCGCCCAAGC
GCCACCACCACCACCACCACCACCACCCGCCGCCGGATCTCGACGGGCTCCTCGCCGGCGCCGGCTACAAGGTCCGCTCCTCCGAGCTCCACCACGTGGC
GCAGCGGCTCGAGCGGCTCGAGACCGCCCTCGTCAACTCCGCCGCCCACATCCCCCACCTCGCCTCCGACGCCGTCCACTACAACCCCTCCGATCTCGCC
TCCTGGGTCGACTCCATGCTCTCCGAGCTCCCGAGCTCATCCTTCTCCTCCCCCTGCCTGCCCTCCGGCTTCCCCGACCCGTACTCTCCGGCGGCGGCGG
CACTCGGCGGCGGGTGGGTGGACCACCCCTCCTGCTCGCCGCACCCACAGCCGCACCAGAACGTCGTCGTCCCCCAGCAGCCGCAGCCGCAGCAGCAGCA
GCAATTGACGGTGGTGACGGCGCTGGAGGAGGATTCCGGCATTCAGCTCGTCCACGCGCTGATGACGTGCGCGGAGTCGGTCCAGCGTGGCGACGCCTCG
CTGGCCGGCTCCCTGGTCGAGGAGATGCGGGCCCTGCTGACGCGCGTCGACACCTCGCGGGGCATCGGGAAGGTCGCCGGCTACTTCATCGACGCCCTCG
GCCGGCGGCTGCTCGGCCTCGGCTCGGCTCCCGCCTCGGCCTTCGAGAACGAGGTGCTGTACCACCACTTCTACGAGGCCTGCCCCTATCTCAAGTTCGC
CCACTTCACCGCCAACCAGGCCATCCTCGAGGCCTTCGACGGCCACGACTGCGTCCACGTCATCGACTTCAACCTCATGCACGGCCTGCAGTGGCCGGCC
CTGATCCAGGCCCTCGCCCTCCGCCCCCGCGGGCCCCCGCTCCTCCGCCTCACCGGCATTGGCCCGCCCTCCCCCGACGGCCGCGACGTGCTCCGCGAGA
TCGGCCTCCGGCTCGCGGAGCTGGCCCGCTCGGTCAACGTCCGGTTCGCGTTCCGCGGCGTCGCGGCCTCGCGGCTCGAGGACGTGAAGCCGTGGATGCT
CCAGGTGAGCCCCAAGGAGGCCGTGGCCGTCAACTCCATCATGCAGCTCCACAGGCTCCTGGGATCCGACCCGCCCCGGGACCCCCCCATCGGGTCGGTC
CTGCCCTGGATCCGGAGCCTGAACCCGAAGATAATGACCGTGGCGGAGCAGGAGGCGAACCACAACCGGCCCGGGTTCCTGGACCGGTTCACCGAGGCGC
TGTACTACTACTCGACCCTGTTCGACTCGCTCGAGGCGGCCTGCCCGGTCCAGCCCGACAAGGCCCTGGCCGAGATGTACCTTCAAAGGGAGATATGCAA
CATCGTGGGCTGCGAGGGGGCGGCCCGGGTCGAGAGGCACGAGCCGCTGGACCGGTGGCGGGCCCGCCTCGGGCGAGCCGGGTTCCGGCCGCTGCACCTC
GGCTCCAACGCGTTCAAGCAAGCCAGCATGCTGCTCACCCTGTTCTCGACCGAGGGCTACAGCGTGGAGGAGAACGAGGGTTGCTTGACGCTCTGCTGGC
ACAGCCGGCCCCTCATCGCGGCTTCGGCGTGGCAAGCCGCGCCTACTGTAGTGAACTCGCCGGCCGGCGTTATTAATCACGATGACAATAATAATCAGCT
GTAA
>Lus10017758
ATGGTACCCTACGAGACTACCGCCGCCGCCGCTCCTCCTCCCCTGAATCCAATCTCGAACCATCATCCAGCAGTCAGTTCATCATCCTCCTCCGCCATCT
CAAAGCCACCGGAGATAGACGGCCTCCTCGCCGGAGCTGGTTACAAGGTCCGTTCCTCTGACCTCCGCCACGTCGCTCACCGTCTCGAGCGTCTCGAAAC
AGCGATGCTCAACTCTCCATCACAACAACTCTCCCTCTTAGCATCCGACGCCGTTCTCTACAACCCTTCCGATCTATCCTCCTGGGTCGATACGCTCTTG
TCAGAGCTCAACCAGTCTCAGTCCTTCCCTTCTCTACCTTCCGATCTCTCGGATCTCATTTCCAATCCAACGGCTATCGACACTACCTGGATCGACCAAA
TTCAGTCCCCATCTCAACAACAACAACCAGCGCAGTTGACGGTGGTGACGGGGGTGGTGGAGGAGGACTCCGGCATACGCCTTGTCCACATGTTAATGAC
CTGTGCTGAGTACATCCAACGTGGCGAGCTGGCATTGGCCGGTTCCTTGATCCAGGATATGCAAGGGCTGTTGACCCGAGTCAACACCGGTTGTGGCATC
GGGAAAGTCGCCGGGTACTTCATCGACGCACTAACCCGACGGGTATTCGCTGCCCCGGTAACCGCCACCGTGGGTCCGGGCTCCGCTTACGAGACCGAGA
TTCTTTACCATCATTTCTACGAGGCCTGTCCGTACCTGAAGTTCGCCCACTTTACAGCTAATCAAGCAATCCTCGAAGCGTTCGACGGCCACGATTGCGT
CCACGTGGTTGACTTCAACCTCACGCCAGGCCCACAGCGGCCGGCACTGATACAGGCGCTGGCACTTCGCCCAGGTGGTCCCCCTCTGTTAAGGCTGACA
GGAATTGGCCCACCTTCACCTGACGGACGAGACCAGCTCCGTGAAATCGGGCGACACGGCCCCGCCGAGTGGGCCGGAGCCTTAACCGTCCGGTCCGCCT
TCCGTGGGGTGGCGGCTTCACGGCTCGAAGACGTCAAGCCGTGGATGCTCCAGGTCAACCCGAAGGAAGCCGTGGCGGTTAACTCAATCATGCAGCTCCA
CAAGCTATTAGCATCCGACCCGAGTTCGACAACCCGGAACACCGCCCCGATCGAGATGGTACTGGGTTGGATCCGGAGCCTGAACCCGAAAATCATGACA
GTGGTCGAGCAGGAAGCTAACCACAACCAACCGGCGTTTCTAGACCGGTTCACCGAATCACTGTATTACTACTCAACGATGTTCGATTCGCTGGATGCGT
GTTCAATCCAGGCGGCGGAGAAGGCGGTAGCAGAGATGTACATACAGAAGGAGATATGCAATGTGGTAAGCTGCGAAGGGTCGGCTCGGCTTGAGCGGCA
TGAACCGCTGTCGAAGTGGAGGGAGCGGCTGAACGAGGCCGGGTTCAAGCCGCTACATTTGGGATCCAACGCATTCAAGCAGGCTAGCATGTTGTTGACT
CTGTTTTCGGCGGAAGGTTACAGCGTTGAGGAAACCGACGGTTGCTTGACTTTGGGATGGCATAGCCGGCCACTGATCGCGGCCTCAGCTTGGCAGGCGT
TACCGGAGATTCCAGTTCCGGATATTGCGGTGGTTAATGAGAGAAACGGCGGAGCGGGTCTGCTGTAA
>Lus10033060
ATGGTACCCTACGAGACTACCGCCGCCGCTCCTCCTCCACCAAATCCAATCTCGAACCATCATCCAGCAGTCAGTTCATCATCCTCCTCCGCCATCTCAA
AGCCACCGGAGATAGATGGCCTCCTCGCCGGAGCCGGTTACAAGGTCCGTTCCTCTGACCTCCGCCACGTCGCTCATCGTCTCGAGCGCCTCGAAACAGC
GATGCTCAACTCCCCATCACAACACCTCTCCCTCTTAGCATCCGACGCTGTTCTCTACAACCCTTCCGATCTCTCCTCCTGGGTCGATACGCTCTTGACA
GAGCTCAACCAGTCTCAGTCCTTCCCTTCTCTACCTTCGGATCTCTCGGATCTCATTTCCAATCCCACCGCTATCGACACCCCCTGGATCGACCAAATTC
AGCCCCCATCTCAACAACAACAACAACAACCACCGCAATTGACGGTGGCGAAGGGGGTGGTGGAGGAGGACTCCGGCATACGCCTTGTCCACATGTTAAT
GACCTGTGCTGAGTACATCCAGCGTGGCGAGCTGGCATTGGCTGGTTCCTTGATCCAGGATATGCAAGGGCTGTTGACGCGAGTCGACAACGGGTGTGGC
ATCGGGAAAGTGGCCGGGTACTTCATCGACGCACTAACCCGACGGATATTCGCTCCGGTAACCGCCACCGTGGGTCCGGGCTCCGCTTACGAGACCGAGA
TTCTTTACCATCATTTCTACGAGGCCTGTCCGTACCTGAAGTTCGCCCACTTTACAGCTAATCAAGCGATCCTCGAAGCGTTCGACGGTCACGATTGCGT
CCACGTGGTTGACTTCAACCTGATGCACGGTCTACAGTGGCCGGCACTGATACAGGCGCTGGCACTTCGCCCAGGTGGTCCCCCTCTGTTAAGGCTGACA
GGAATTGGCCCACCTTCACCTGACGGGCGCGACCAGCTCCGTGAAATCGGGCTCCGACTCGCCGAGTTGGCCCGATCCGTCAACGTCCGGCGGAGCCTTA
ACCGTCCGGTCCGCCTTCCGTGGGGTGGCGGCTTCACGGCTCGAAGACGTCAAGCCGTGGATGCTCCAGGTCAACCCGAAGGAAGCCGTGGCGGTGAACT
CAATCATGCAGCTCCACAAGCTATTAGCATCCGACCCGAGTTCGACAACCCGGAACACCGCCCCGATCGAGATGGTACTGGGTTGGATCCGGAGCCTGAA
CCCGAAAATCATGACAGTGGTGGAGCAGGAAGCTAA
>Kaladp0031s0130.1
ATGGCACAGTACGAGACTTCGTCTTCCAGCACCGCCAGCAGCGGCTCATCGTCGTCATGTCTCACCGGGAAACTTGCAGCGGCGCCGGAGATAGACGGGC
AGCTTGCCGGAGCCGGGTACAGAGTCAGATCTTCGGAGCTGAATCAAGTGGCGCAGCGGCTCGAGCGGCTCGAAACGGTGATGGTGAGCGCGCCGTCTGA
CGTATCTCAGCTGGCGTCCGACGCCGTCCACTACAACCCCTCCGATCTCGCGGCGTGGGTTGACTCGCTGCTGTCGGAGTTTTCTCAGCCGCAGCTCGAC
CAGCTTCAATCACAGCCATCCAATTACTCAGATCTCGGATACCAGGACGACGGCGTTGTTGGAGTTGCGGTTAGCGAGCTGCAGTATCCGACGGCTGCGA
TGGGTGAGAGCTGGACGCACGCGCCGCCCCAGGTTGACGTGGTGGAGGAGGATTCTGGAATCAGGCTGGTACATACTCTGATGACGTGTGCCGAGTGGCT
GCAACGTGGCGATCTGCGATTGGCGGGGACGTTGGTCGACGAGATGCGAAGCTTGCTGGAGCGAGTGAATTCCAGCTGCGGGATATGGAAGGTAGCCGCC
TACTTCGTCGACGCGCTCAACCGCCGCGTGTTCTGCGCGGGCGGGCTGAGCTTAACGACGCCATACGAGAACGAGATTCTCTACCACCATTACTATGAGG
CCTGCCCGTATCTCAAGTTCGCGCACTTCACCGCCAACCAAGCCATCCTGGAAGCCTTCGAAGGGCACGATTGCGTCCACGTGGTCGACTTCAATCTGAT
GCACGGCCTCCAATGGCCAGCGCTGATTCAAGCGCTGGCCTTGCGGCCCGGTGGCCCGCCAGTTCTGCGACTGACTGGCATCGGGCCGCCATCGCCCGAT
GGCCGAGACCCTTTGCGTGAAATCGGTCATCGGCTCGCCGAGCTAGCCCGATCTGTGAACGTCCGGTTCGCGTTTCGTGGCGTGGCCGCGCCTCGGCTCG
AAGACGTGCGGCCGTGGATGCTGCAAGTGAGCGCCAACGAAGCCGTGGCGGTCAACTCGATCATGCAATTCCACCGCCTGCTCGCCTCGGATTCCATCCA
CGCGCCTCCGATTGACTCCGTGTTGACTTGGATTCGGAGCCTGAACCCGAAAATCGTGACGGTGATCGAGCAAGAAGCGAACCACAACCAGCCCCAGTTC
CTGGACCGCTTCACCGAAGCTCTATACTACTACTCGACCATGTTCGACTCGCTGGAGGCCGGCGCGCCGCAAGCCGAGAAGCAGCTAGCCGAGGTATACC
TGCAGCGCGAAATCTGCGACGTGCTGTGCTGCGAGGGGTCGGCTCGGGAGGAGCGGCACGAGCCGCTCGCAATGTGGAGGATCCGGTTCACTGAGTCAGG
GTTCAAGCCGCTGCACTTGGGGTCGAACGCGTTCAAGCAGGCCAGCATGCTGCTGACGCTGTTCTCGGCGGAGGGCTACAGCGTGGAGGAGAACGAGGGC
TGCCTGACGCTGGGGTGGCACAGCCGGCCGCTCATCTCGGCTTCGGCTTGGCATGCCGACGTGACGTCAGCGGCGGCAGCTTCTAGATGA
>Kalax.0073s0008.1
ATGGCACAGTACGAGACTTCGTCTTCCAGCACCGCCAGCAGCGGCTCATCGTCGTCATGTCTCACCGGGAAACTTGCAGCGGTGCCGGAGATAGACGGGC
AGCTCGCCGGAGCCGGGTACAGGGTCAGATCTTCGGAGCTGAATCAAGTGGCGCAGCGGCTCGAGCGGCTCGAAACGGTGATGGTGAGCGCGCCGTCTGA
CGTATCTCAGCTGGCGTCCGACGCCGTCCACTACAACCCCTCCGATCTCGCGGCGTGGGTTGACTCGCTGCTGTCGGAGTTTTCTCAGCCGCAGCTCGAC
CAGCTTCAATCACAGCCATCCAATTACTCAGATCTCGGATACCAGGACGACGGCGTTGTTGGAGTTGCGGTTAGCGAGCTGCAGTATCCGACGGCTGCGA
TGGGTGAGAGCTGGACGCACGCGCCGCCCCAGGTTGACGTGGTGGAGGAGGATTCTGGAATCAGGCTGGTACATACTCTGATGACGTGTGCCGAGTGGCT
GCAACGTGGCGATCTGCGATTGGCGGGGACGTTGGTCGACGAGATGCGAAGCTTGCTGGAGCGAGTGAATTCCAGCTGCGGGATATGGAAGGTGGCCGCC
TACTTCGTCGACGCGCTCAACCGCCGCGTGTTCTGCGCGGGCGGGCTGAGCTTAACGACGCCATACGAGAACGAGATTCTCTACCACCATTACTACGAGG
CCTGCCCGTATCTCAAGTTCGCGCACTTCACCGCCAACCAAGCCATCCTGGAAGCCTTCGAAGGGCACGATTGCGTCCACGTGGTCGACTTCAATCTGAT
GCACGGCCTCCAATGGCCAGCGCTGATTCAAGCGCTGGCCTTGCGGCCCGGTGGCCCGCCAGTTCTGCGACTGACTGGCATCGGGCCGCCATCGCACGAT
GGCCGAGACCCTTTGCGTGAAATCGGTCATCGGCTCGCCGAGCTAGCCCGATCTGTGAACGTCCGGTTCGCGTTTCGTGGCGTGGCCGCGCCTCGGCTCG
AAGACGTGCGGCCGTGGATGCTGCAAGTGAGCGCCAACGAAGCCGTGGCGGTCAACTCGATCATGCAATTCCACCGCCTGCTTGCCTCGGATTCCATCCA
CTCGCCTCCGATTGACTCCGTTTTGACTTGGATTCGGAGCCTGAACCCGAAAATCGTGACGGTGATCGAGCAAGAAGCGAACCACAACCAGCCCCAGTTC
CTGGACCGCTTCACCGAAGCTCTATACTACTACTCGACCATGTTCGACTCGCTGGAGGCCGGCGCGCCGCAAGCCGAGAAGCAGCTAGCCGAGGTATACC
TGCAGCGCGAAATCTGCGACGTGCTGTGCTGCGAGGGGTCGGCTCGGGAGGAGCGGCACGAGCCGCTCGCAATGTGGAGGATCCGGTTCACTGAGTCAGG
GTTCAAGCCGCTGCACTTGGGGTCGAACGCGTTCAAGCAGGCCAGCATGCTGCTGACGCTGTTCTCGGCGGAGGGCTACAGCGTGGAGGAGAACGAGGGC
TGCCTGACGCTGGGGTGGCACAGCCGGCCGCTCATCTCGGCTTCGGCTTGGCATGCCGACGTGACGTCAGCGGCGGCAACTTCTAGATGA
>Kalax.0006s0094.1
ATGGCACAGTACGAGACTTCGGCTTCCAGCACCGCCAGCAGCGGCTCATCGTCGTCATGTCTCACCGGGAAACTTGCAGCGGTGCCGGAGATAGACGGGC
AGCTCGCCGGAGCCGGGTACAGAGTCAGATCTTCTGAGCTGAGTCAAGTGGCGCAGCGGCTCGAGCAGCTCGAAACGGTGATGGTGAGCGCGCCGTCTGA
CGTATCTCAGCTGGCGTCCGACGCCGTCCACTACAACCCCACCGATCTCGCGGCTTGGGTTGACTCGCTGCTGTCGGAGTTTTCTCAGCCGCAGCTCGAC
CAGCTTCAATCACAGCCGTCCAATTACTCAGATCTCGGATACCAGGACGACGGCGTTGTTGGAGTTGCGGTTAGCGAGCTGCAGTATCCGACGGCTGCGA
TGGGTGAGAGCTGGACGCACGCGCCGCCCCAGGTTGAGGTGGTGGAGGAGGATTCTGGAATCAGGCTGGTACATACTCTGATGACGTGTGCCGAGTGGCT
GCAACGTGGCGATCTGCGATTGGCGGGGACGTTGGTCGACGAGATGCGAAGCTTGCTGGAGCGAGTGAATTCCAGCTGCGGGATATGGAAGGTGGCCGCC
TACTTCGTCGACGCGCTCAACCGCCGCGTGTTCTGCGCGGGCGGGCTGAGCTTAACGACGCCGTACGAGAACGAGATTCTCTACCACCATTACTACGAGG
CCTGCCCGTATCTCAAGTTCGCGCACTTCACCGCCAACCAAGCCATCCTGGAAGCCTTCGAAGGGCACGATTGCGTCCACGTGGTCGACTTCAATCTGAT
GCACGGCCTGCAATGGCCAGCGCTGATTCAAGCGCTGGCTTTGCGGCCCGGTGGCCCGCCAGTTCTGCGACTGACGGGCATCGGGCCGCCATCGCACGAT
GGCCGAGACTCCTTGCGAGAAATTGGTCATCGGCTCGCCGAGCTAGCCCGATCTGTGAACGTCCGGTTCGCGTTTCGTGGCGTGGCCGCGCCTCGGCTCG
AAGACGTGCGGCCGTGGATGCTGCAAGTGAGCGCCAACGAAGCCGTGGCGGTCAACTCGATCATGCAATTCCACCGCCTGCTTGCCTCGGATTCCATCCA
CTCGCCTCCGATTGACTCCGTTTTGACTTGGATTCGGAGCCTGAACCCGAAAATCGTGACGGTGATCGAGCAAGAAGCGAACCACAACCAGCCCCAGTTC
CTGGACCGCTTCACCGAAGCTCTATACTACTACTCGACCATGTTCGACTCGCTGGAGGCCGGCGCGCCGCTAGCCGAGAAGCAGCTAGCCGAGGTATACC
TGCAGCGTGAAATCTGCGACGTGCTGTGCTGCGAGGGGTCGGCTCGGGAGGAGCGGCACGAGCCGCTCGCAATGTGGAGGATCCGGTTCACTGAGTCAGG
GTTCAAGCCGCTGCACTTGGGGTCGAACGCGTTCAAGCAGGCCAGCATGCTGCTGACGCTGTTCTCGGCGGAGGGCTACAGCGTGGAGGAGAACGAGGGC
TGCCTGACGCTGGGGTGGCACAGCCGGCCGCTCATCTCGGCTTCGGCTTGGCATGCCGACGTGACGTCAGCGGCGGCAGCTTCTAGATGA
>Aqcoe7G205100.1
ATGACTCCGTTTAGCTCTGGAGTTTCTAATAATGATGGTTGCAGTAGCAGTAGTTCATCTTCATGTGTTACTGGAAAACCATCAGAAATCGATGGATTTC
TTGCCGGTGCCGGATATAAAGTTAAATCATCTGAACTCCGGCAAGTAGCACAACGTTTAGAACGTTTAGAAAACGTTATGGTTAATGCTCCTGATGTTGG
TTCTGATGTTGTACACTATAATCCGTCCGACCTTGCTTCTTGGGTTGATTCTATACTCTCGGAGTTTAATCAACCTTTACCTACTCCATCTGATCTATCA
GCTGATTTTTCTGATCTTAGTTACATCACCAACACTGTGGTCCCAGTACTCCCACCACCACCACAAATCTCTCCGATGGATGACACGTGGGATAATCAAT
TCACCCCTTCTCAATCTCAGCCGTTGACGACGGTTGTTGCAGCGATTGAAGAAGATTCCGGTATCAGGTTGGTTCATTTACTTATGGCTTGTGCTGAGTC
AGTCCAACGTGGCGATGTTTCATTGGCTGGGTCCATTATAGGAGAAATGAAATCTTTACTGACACGTGTCAATACTGGAAGTGGAATTGGTAAAGTAGCC
GGTTACTTTATTGATGCACTTAGCCGGAGGCTTTATTCGCCACTAGCTATTTGCGCCGGCTCAGCCATGGAAAACGAGATATTATACCATCATTTTTATG
AAGCATGTCCTTATTTAAAATTTGCTCATTTCACAGCAAATCAAGCAATCTTAGAAGCTTTTGAGGGTCAAGATTATGTCCACGTAATTGATTTTAATTT
AATGCATGGACTACAATGGCCAGCTTTAATACAAGCACTAGCACTTAGGCCTGGTGGTCCACCATTTCTCCGATTGACCGGAATTGGCCCACCGTCACCT
GACGGTCGTGACTCGCTTCGTGAAATTGGTTTACGGCTTGCTGAATTAGCGTGGTCTGTCAATGTGCCATTTACGTTTCGTGGTGTAGCAGCTTCACGAC
TTGATGATGTTAAGCCGTGGATGTTACAAGTAAAACCTAGAGAAGCTGTAGCGGTTAATTCAATTATGCAGCTACATAGGATTTTAGGACCGGATCCAAT
CCGTGAGTCGCCAATTGATACAGTTTTATCATGGATTCGGGGTTTAAACCCGAAAATTGTGACTGTCATTGAACAAGAAGCAAACCACAATCAACCTGAA
TTTCTTGACAGATTTACAGAAGCGTTGTATTACTATTCGACAATGTTCGATTCGCTTGAGGCATGTACTCTTCAACCAGAAAAATCTGTAGCTGAGATTT
ATATACAGAAGGAGATATGTAATGTGGTATGTTGTGAAGGTTCGAGTCGAGTGGAGCGTCATGAACCTTTGATTAAATGGAGAGAACGATTAACCACAGC
AGGGTTTAGCCCATTACATCTTGGGTCAAATGCTTTCAAACAAGCAAGTATGTTATTGACTTTGTTTTCAGCTGAAGGATATTGTGTTGAAGAGAAGGAA
GGTTGCTTGACACTCGGCTGGCATAACCGGCCACTCATTTCGGCTTCGGCTTGGCATGTTTTACCTCCTTCTGCAACAATAGAGAACAGTACTACTGTTA
GTGTTCTGTAA
>DCAR_009224
ATGTCTTTTAAAAGCAATTGCAGCAGCTCCTTGCCACCTCTCCTCGCCGCCGCCAACTACACCACCATACCCTCGCCGCTCAGTGAGCTCACTCAGCTAC
ACAACGAGAACACTCTTCTCAACAATCCCTCCGAGCTATCCTCCTGGGTCGACTCATTACTCACCGAGTTCAACCAGCCCACTTCGATAAATAACATCAC
GGCGTGGAACGATTACAATACGACATCCTATTGTAATATTCGGCAAATAATTGAAGAAGATTCCAGCATTCGGCTGGTCCATGTTTTGATGTCATGTGCC
GACTCAGTCCAACGTGGGACCCTCTCAGTGGCTAGCGCGCTTCTCGAGGAGTTACAGGTTTTGTTGTCACGTGTTAATAGTGAGTTCGGGTTCGGTAAAG
TGGCGGCCTACTTCATCGACGCGCTGAGCCGCCGAGTCTTCAAGCCGCTCGAACGAAGCCTCGGCTCGGCGTTCGAAAACGAGGTTTTGTACCACCATTT
TTACGAAGCGTGCCCATATCTAAAATTCGCTCACTTCACTTCGAATCAAGCCATTTTGGAAGCTTTTGATGGTCAGGCTTGTGTCCACGTCATAGATTTT
AATTTGATGCAAGGCCTGCAATGGCCTGCTTTGATCCAAGCTCTAGCTCTGAGGCCCAACGGGCCTCCTACGCTTCGAATAACCGGTATCGGCCCGGTTT
CACTTGACGGTCATGATCCGCTCCGTGAAACCGGGCTCAGGTTAGCCCAACTGGCTCGGTCCGTAAATGTTCGATTCGCATTTCGTGGAGTAGCAGCCTC
GAATATCGATGATGTCAAGTTATGGATGTTACAAGTTGATCCGAAAGAGGCTGTGGCAGTGAATTGTATAATGCAACTTCACAAGTTACTTGACGATCCG
AGCCGAATCGACAGTGTGCTTAAATTGATTCATAGTTTGGACCCGAAAATTGTGACTCTAGTAGAGCAAGACACGAACCACAACCAACCTGATTTTTCGG
ACAAGTTCAGGGAAGCATTGGACTATTACTCGACGATGTTCGACTCGTTGGAGGCCTGCAAGGGGCCTCAGAAATGGTTGGCTGAAATTTACATCCAGAG
GGAAATATGTAGTGTGGTCTGTTGTGCCGAGATGCATGAACCATTAGCTCAGTGGAGAGAAAGGATGAGTAGGAATGGGTTCACATCGGTCTGCCTAGGT
GCCAATGCATATAAGCAAGCAAACATGTTGTTAACGGTTTTTTCGGCCCAGGGTGGTTACAGGGTGGATGAGAGTGAAGGGTGTCTGAAATTAGGCTGGC
ATAACCGTCCTCTCATTGCGGCCTCGGCTTGGCGCCCGAATCCTCGTCTGTAG
>Zosma208g00370.1
ATGGCAGCGTACAGATCGGAAGGAACGGCGGCAAATATATGGTTCGACCCTACAGCGAAATCAGCCGAGATCGAGGTTCGTCTAGCCGAAGCTGGTTACT
TGGGACGCGTCGCAGATCTACAGCAAGTTTATCGGCCCGACGAGCGGCGTACGGTCTTCTCACCTGACCCTCAGATTATCCAGTTTTCCGACTCTTCGAC
TATTATCCACGGTAACAACCCGTCGGATCTCTCGGGATGGGTTGACTCCATGCTCTCGCAGATCTCCACACCAGCGATGCCCCCTCTTCTTTCCTCCGCC
CCAAGTGAGGATGAGCGACAGCAAATTCAAAGCAATCCGTTTCAGTTCTGCCAGACTTCGACAGTGCAAGTACCGTCTGTCACGTACCAATCGCAAGTGC
CTCAAATGGATTTGGACTCCGGGATTCAGCTGGTTCACTTGTTGATGACATGCGGTGAGTCAGTGCAACGAGATGATACTCCCATGGCGATTTCTGTTAT
TGATGAAATGAGATCTATTCTCCTGTCGAATAATATCAACACCACCTTCGGTATCGGTAAGGTTGCCGGTTACTTCATAGATGCTCTCACTCGGCGGCTC
TTTACTAGTGGTGGAGGAAGCAGTAGCTGTTGCTGTGATTTTTTCTCCACCGTGGAGAGCGAGATCCTATACCAGAATTTCTACGAGGCTTGTCCTTATC
TGAAGTTTGCGCATTTCACGGCGAATCAAGCAATACTCGAGGCTTTCGACGGCCACGATTGCGTTCACGTTATCGACTTCAGTCTCATGCACGGTCTTCA
ATGGCCAGCTTTGATACAAGCCTTGGCTCTACGTCCCGGAGGACCACCTTTCCTGAGAATCACCGGCATTGGGCCACCATCATCCGACGGCCGGGATTCT
CTACGAGAGATCGGTTTGCGACTCGCGGATCTAGCTCGATCTATCGGCGTTCGGTTCGCCTTCCGTGGCGTTGCAGCGAATCGTCTCGATGACGTCAAGC
CATGGATGCTCCACGTGGCGGCTGGTCCGGCAGCTAAAGAAGTCGTCGCTGTGAACAGCGTGATGCAACTTCACCGTCTCCTCACCGACGACGTAGACAA
TGACGCCACATCAATCAACTCCGTCCTTGGATGGATTCACGATCTTAAACCCAAGATCATCACATTGGTGGAGCAAGAAGCTGACCACAACAACAAAAAC
TTCATGGACAGATTCACAGAATCTCTCTTCTACTACTCTACAATGTTCGACTCCCTCGACGCCGGCGGCGGTAACAACGAGCAACGTGGACTGGCGGAAG
TTTACCTCCAAAGAGAGATATGCAACGTTCTATGCTGCGAGGGCGCTTCCAGAACGGAGAGGCACGAGCCATTAACGAAATGGAGAGCAAGAATGAGCGG
AGCCGGTTTCAAAACCAGACATCTCGGATCCAACGCGTACAAACAAGCGAGCATGCTCCTGACGTTGTTCTCCGGTGACGGTTATTGCGTGGAGGAAATC
GACGGATGTTTGATGCTCGGTTGGCACAGCCGTCCACTGATCTCCGCCTCAGCATGGCGAATCGGAGATGATGTCAGAAACAGCAACTGCAGTACCGACG
ATAACAGTACTCTAATGATGAACAACAACAATAATGGCGGCAGCAGCACTACTAACAGTAGCAGCAGTACCAGCAGTAATAATAATATTAATAGTAATTA
G
>Aco005454.1
ATGGGGTCGCGTCCGTACGGGTTCGGGTCGGCGGGCGCAGGGGACGGGTGGGGGGCCCACGACCCGGCCTCCCTGCAGAGCTCCGGGCCCGAGATCGACG
GCCTCCTCGCCGGCGCGGGGTACCGCGTGCGATCGTCGGATCTCCGCCACGTGGCGCGGAGCCTCGAGCGCCTCGACGCCGCCGCCGCCGCCGCCGCCGC
CCCCGAGGCGGTTCACTACAACCCCTCCGACCTCACCGCCTGGGTCGACTCCATGCTCTCCGAGCTGAACCCCGACGCCGCGGCGGCGGCGGGGCCGGAA
TCCGCGTTCCCCCAGCCGCAGCGCGACGCGTGGACTGCCCAGATGCTGCAGCAGCAGCAGCAGATTCAGATGGCGGCGGCGGCGGCGCGGCGGCGGAGAG
AGGAGGAGGAGGAGGACTCGGGGATACGGCTCGTGCACCTCCTGATGAGCTGCGCCGACGCGGTCCAGCGCGGCGACGCCCCGCTGGCCGGATCCCTGGT
GGACGAGATGCGGCTCCTCCTCGCGGGGCGCGTCAACACCGCGTTCGGGATCGGCAAGGCCATACTGGAAGCCTTCGACGGCCACGACCGCGTCCACGTG
GTCGACTTCAGCCTGATGCAGGGCCTGCAGTGGCCGGCGCTGATCCAGGCCCTCGCGCTCCGCCCCGGGGGCCCCCCCATCCTGCGCGTGACGGGCATCG
GGCCCCCGTCGACCAACGGCCGCGACGAGCTCCGCGAGGTGGGCCTCCGCCTGGCCGAGCTGGCCCGCTCCGTCCACGTCCGCTTCGCCTTCCGCGGGGT
CGCCGCCGCCCGGCTCGACGACGTGCGCCCCTGGATGCTCCAGGTCGCGCGCGGCGAGGCCGTCGCCGTCAACTGCGTGCTCCAGCTCCACCGCCTCCTC
GCCGCCGCCCCCGCCCCGGCCCCGGCCCCCATCGACTCCGTGCTCCGCTGGGTGGTCGGCCTCCGCCCCAAGATCGTCACCGTGGTCGAGCAAGAGGCGG
ACCACAACAGCCCCGCCTTCCTCGACCGCTTCACCGAGGCCCTCTTCTACTACTCGACCGTGTTCGACTCCCTCGAAGCCGGCTCCACCGCGCCCCACCA
CCACCACCACCACCACCACCACCAGTCGTCGCTGATGATGGCGGAGATGTACCTGCAGAGGGAGATATGCAACATCNACAACGTATAG
>GSMUA_Achr6T34550_001
ATGAAATATTATTCCGAGAGTGTGTTTGCTTATCCTAATTTCTTCGGAGGTGGCGGAAGACTTTACTGGCGGGGGGTGAGGGAAACAGAAATCAGCCTCC
CGTGGAGAAAGAGGAGAGAGAAGCATCAGAAATCTTCCCCGATGTCCTCCTCCTTCCGGTCGGATATGGGAACCGATCCGTACGATTCGGTGGGAGACGA
CCGGTGGATAATAGCCTCAGCCTCCGACCGGGGCTCCTCCCGCGGTGAGATCGACAGCCTCCTCCATGGCGCCGGCTACCGCGTCCGTTCGACGGATCTC
CGCCACGTCGCCATTGGCCTGGAGCAGCTCGAGTCCACCATGGTAGGCGACCAGTGCGTCGCGTCCTCGGCGGAGGCGATCCACTACAACCCCTCCGACC
TCACCGCCTGGGTCGACTCCATGCTCTCCGAGCTCGCCCCCGACCCGCATTTGCTGCGGCATCCACTGAGCACCGCCGCCGCCAACACGTGGGCGGATCC
GACGCAACAACGTCCATCGCTTCATCGTCTAGAGAACCACCACCAGCATCGGAACGTTCCGGCGGTCTCACTCCAGAGCATGGACGAAGAGGAGGACGCG
GCCATCCGTCTCGTGCACCTACTCGTCAGCTGCGCCGACTCCGTCCAACGCGGCGACTCCGAAATGGCCGGGAGCCTCCTCGACCAGACGCGGCTGGCTC
TCGCCCGCGTCAACACCGGCTTCGGCATCGGCAAGGTCGCCGGCTACTTCGTCGACGCCCTCTGCCGGCGCCTCTACCCTCCGCCTCCGTCTGCCACCGG
TGGCGGTGGATCGGCGGCTAATCTGGAGATCCTCTACCACCATTTCTACGAGGCCTGCCCTTACATCAAGTTCGCCCATTTCACGGCGAACCAGGCCATC
CTGGAAGCCTTCCAAGGGCACGATCGGGTCCACGTGGTCGACTTCAACCTGATGCACGGCCTCCAGTGGCCGGCGCTAATCCAGGCCCTGGCTCTCCGCC
CCGGCGGGCCCCCTCTTCTCCGCCTCACCGGGATCGGCGCCCCCTCGCCCGATGGGCGCGACGCTCTCCGCGAGGTCGGCCTCCGCCTCGCCGAGCTCGC
CCGTTCGGTCCAAGTCAGGTTCGCCTTCCGCGGGGTCGCCGCCACCCGGCTGGAGCACGTCCGGCCGTGGATGTTCCAGGTAGCCCCGGGCGAGGCCGTC
GCGGTGAACACGGTGCTGCAACTCCACCGCCTCCTCGGGGATCCGGCCGCGGAGCCAATCGACACGGTGCTGGAGTGGATCGTGGGGCTGAAGCCCAAGA
TCGTGACGGTGGTGGAGCAGGAGGCCGACCACAACAAGCCGTCGTTCTTGGACCGGTTCACCGAGGCGCTCTTCTATTACTCGACCATGTTCGACTCGTT
GGAGGGCGGAAGAGGGGCGGCCCGGGTGGAGCGGCACGAGCCTCTGGCTCGGTGGAGAGATCGGCTGGGCCGGGCGGGTCTGAGGGCCGTCCACCTCGGT
TCCAACGCGTTCAAGCAAGCGAGCATGTTGCTGACGCTCTTCTCCGGGGAGGGCTACTGCGTGGAGGAGGTGGCCGGCTGTTTGACGCTCGGCTGGCACA
GCCGGCCACTCATCTCCGCATCCGCCTGGCGAGCCGACGACGCCGACGACGCATCCCCGCCGCGCGATCACCAGACCCTAGTCCTTCAAGATCACAGCAG
CAGCATCACCAGTGGCAGTAACAACGTCGTCGACGGCGACGACCACCTTCACCAACATAGCGTGATGAGGAGTCACATGGGGAGTAGTGACAGGATCAAC
GATACTGGCAGCGGCAGCAGCTGCAGCAGAGTATAG
>Spipo0G0167100
ATGGGGGGCGACTTTGGGGGCGCTGGTTGCCCGGCCCCGGACATCGACGGGCTTCTGGCGGAGGCGGGGTACCGTGTTCGGTCCTCCGATCTCCGTCAGG
TGGCGCGGCGGCTGGAGAGGCTCGAGTCGGCCATGGTCGGGGAGGCTGGCCCTGCCTGCTTGGGATCGGCGGCGGCAGCGGCGCAGGTCATCGATCAGCA
GCAGCAGATGTTTCTCGCTCCCGACGCCGTCCACTACAACCCCTCCGACCTCGCCGCGTGGGTGGATTCCATGCTCTCGGAGATCTCCCCGTCCCAATCG
AGCTCGAAGGTGGATCCCTGCCACAAGGTGGAGGACGATCTCGAGGGTTCGCCGCCGGCGCAGGTGTATCTGGAGCAGGCTGCGCCACCGTCGGTGGTGG
CTCCCCCGCCGCTGATGGAGGAGGAGGACTCGGGCATCCGGCTGGTTCACATCCTGATGACGTGCGCGGAGGCCGTGCAGAGAGGGGACTCGGGGCTGGC
CGGCGCGCTGATCGAGGAAATGCGGCCGGCGCTAGCGCGGGTGGGAACCAGGTTCGGCATCGGGAAAGTGGCTGGGTACTTCATCGACGCCCTCAGCCGG
CGGCTCTACTCGCCGCCGCACGCCCTCGGCGCCACCGCCAGGGAGAACGAGGCCCTCCACCACCGCTTCTACGAGGCCTGCCCCTACCTCAAGTTCGCCC
ACTTCACCGCCAACCAGGCCATTCTCGAGGCCTTCGACGGGCACGATCGGGTCCATGTCGTCGACTTCAACCTCATGCAGGGCCTCCAGTGGCCGGCGCT
GATCCAGGCCCTCGCCCTCCGCCCCGGCGGTCCCCCGGCGCTCCGTCTCACCGGCATCGGCCCTCCCTCCCCCGACGGCCGGGACACTCTCCGGGACGTG
GGCTTCCGCCTGGCGGAGCTGGCCAAGTCCGTCGCCGTCCCATTCGCCTTCCGCGGGGTGGCGGCGAACCGCCTGGACGACGTCAGGGCGTGGATGCTCC
GGGTGTCTCCGCTCGAGGCCGTCGCCGTGAACTCGGTGATGCAGCTCCACCGGCTGCTGGAGGACCCCGAAGAGGAGGAGGCGGCAGCCATGGCCGGCGG
CGCCTCCCCCATTGAGTCTGTGCTCGGATGGATCCGAGGGCTGAGGCCCAAGATCGTCGCGCTGGTGGAGCAGGAGGCAAACCACAACAAGTCCGCCTTC
CTGGACCGCTTCACGGAGGCGCTCTTCTACTACTCCACCATGTTCGACTCGCTGGAGGGCGGCAGCCGGCAGGCGATGGGGATGTCCCCCTCGTCCGGGG
AGAGGGCGGCGGCGGAGGCGTACCTACAACGGGAGATTTGCAACATCGTCTGCTGCGAGGGGCCGGCGAGGGTCGAGCGGCACGAGCCCCTCGGCACCTG
GCGGCGGCGGATGACCAGGGCGGGCTTCCGGCCAGCGCACCTCGGCTCCAACGCCTTCAAGCAGGCGAGCATGCTGCTCTCTCTCTTCTCCGAGGAAGGC
TACTGCGTCGACGAGGTCGACGGCAGCCTCACCCTCGGGTGGCACAGCCGTCCCCTCATCTCCGCCTCGGCCTGGGCGGTCAACGCCGACGCCGACGGCC
CCCTCCCCGGCGGCGCGGACGACCCCAACCTGGGGGCGCTGCCCCCACCGGGCCTCCCGGTCGCACCCCCAAGGCAGGCCAGCAACAACGACCACCGTAA
TTACGATCTACTCCCTAACGACACCGAGACCGGCGGCTGCGACGGCGGCGACAGTGACCACAATAAGAGCCACCACCCGGACGGAAACGTTCACAGCGGC
AGTAGCGCTTGGAGCGGCGGCAGCGGCAACGCCGCCACCTGCTCCGCCGGCAGCAGCAGTAACCACCGTTCCCACCTGAGAATCGGATGA
>evm_27.model.AmTr_v1.0_scaffold00122.72
ATGGACTACCCTTTCAAAACCTTTCCTAGCACCCCATCTCCACCGTCGAAACCTGAAATCGATGGCCTTCTTGCAGATGCAGGCTACCGGATAAAGGCCT
CCGACCTGCCCCACGTAGCCCATCGTCTTGAACAATTAGAGACCCAAATGATCAACGCCCAACCCACCGAAATGACCCATCTGGCCTCTGAAACCGTCCA
TTATAACCCTTCGGACCTTGCCACTTGGGTCGAGTCCATGCTCTTCGAGTTAAACCCCTCTGAGATTCCGGCCACCTCTGGTTTTGCCGGCGAGTCTCAG
TCACCCGAAATTGGGTTTTTCGCGGGGAATCAGAACCGTGGGTCATTTTCAGGCGCTGCAATCTTGACCCATGAGGAAGACTCGGGCATAAGGTTGATCC
ATCTCCTTATGAGTTGCGCTGGTTCAGTGGAGAGGGGAGAGAGAGAGATCGCCTTAAAATTGGTACAGGAGATGAGGCTTCTCCTTTGCCGGAATATCAC
CGGGGTGATCGGGAAAGTTGCCGTGTTCTTTGTCGACGCGCTTTTCTGGAGGCTTTCCGGGCACCCCTCCAACCGCGTGGATTCGGGCGAGTCTGAGTTC
TTGTACCACCATTTCTACGAGGGATGTCCTTACTTGAAATTCGCCCACTTCACGTGTAACCAAGCCATATTGGAAGCTTTCGACGGCTGTGATGAGGTCC
ACGTCATAGATTTCAATCTGATACACGGTCTACAGTGGCCGGCCTTGATCCAAGCCCTCGCATTGAGGCCAGGTGGGCCCCCTTTTCTTCGTTTGACAGG
AATCGGCCCACCGTCACCCGATGGCCGTGACACGATTCGCGAGGTGGGTATAAGACTCGCCGAGTTGGCACGGTCGGTCAACGTAAGGTTCGCTTTTCGA
GGAGTAGCGACCCAGAGGCTCGAGGACCTAAAGCCCTGGATGATACACGTGCGGAGTACGGAAACTGTGGCCGTCAACTCGGTTTTCGTACTCCACCGCT
TATTATATACGACCCCCGATCAAACCCAGCCCATCAAGCCAGTCTTGAACTGGGTGCGAGAACTAGGTCCCAAAATCTTGACAGTGGTGGAACAAGAAGC
GAGTCATAACGGACTCGGATTCGTGGACCGGTTCACCGAGGCCCTGCATTATTACTCGGCCATGTTCGATTCGATGGAGGGGTCAAATCGAAACAACCAA
GCTTTTGCGGAGCTTTACTTAGAGAGAGAGATAAAGAATATTGTTTGCTGTGAAGGCTCGGAGAGAGTGGAGCGGCATGAACCACTGACTCGATGGCGGG
GGCGGTTCGACAAGCAGGATTCGAACCGGTTAGACTCGGTTCGAATGCGTTTAGACAGGCGAGTATGTTGCTCTCTCTTTTTTCGGAAGATGGATTTGGG
GTGGAGGAGAGGGATGGATGCTTGA
>MDP0000123338
ATGGACTCCAAAGCAACACCAAGCCCAAGCCTACGTCAAGACCAACACCATGCCCAAGCCTGCGTCAAGACCAACACCAGGCCCATAGCCGCCATGCCAG
ATGAAGCTTTTGAAAATGGGTGTGCAGAGAGATTCGAAGCTCGACCTCGACCACCTCCGAGGCTTCACCGCCGACAAACACCACCCAAGCCTACCTGTTG
CTCCTCTACCGCAGCGACTATCGAGCACGTAAGCTCTATGCTCCGCTCCACCAACTCCTCGACGCCGTCGTCCACTCTGACTATGTGGAGTCCCAAAGTC
GATGGCTATTTGGCGGATGCAGGATACAAGATCCGCTCCTCCGACCTACGACACGTCGCTCAAGCGACTCGAGCACCTCGAAACCGTCATGGTCAACTCA
CCCAGCGTCGCACTTCTGTCACTGAGCCTCAAACTCTCCCCCGAGTAGGACTGCTTTGTCTGTCCTCTCTTTCTCGCTCAGCAACCTCCGACGACGACAA
GCACCGCCAGTTTTCTCCCCCGGGACGTCCCAGCGCAAGACCTCCATTGAAACCATACTCGACTCGTCGCGCTACTTCGTGCTCAAGATCGAGGACTGAC
TCGGGTCTTCCATCTCCTCCATCTCTGCCCAGCGGTGATGCTCCGCTCCCGGCTTCAAGCTTGACTCCAACCCGATTATGCTCCGGGTCCTAG
>MDP0000855334
ATGGACGACTTGGCAGAGACGCTCGAGCAGCTCGAAATGGTCATGGGGTTAGCTCAGGAAGATGAGATTTCTCAGCTCTCTGACACCGTCCACTATAACC
CGTCGGATCTCTCCAAGTGGGTCCAGAGCATGCTTTCCGATTCTCCTCCAGTCCGACTTTCACCAAATTACCCAGAACCACCTACTAATCCTACCGAGGA
TGCTGTTGATTTTGCCCAACAACCCAAGCTCGTGGGTGCAGCTCTTGTTAAGGCTGCTAAACAATGA
>MDP0000193338
ATGGCGAACGACAAGTCAGTGATGGGAGTAATCAGAACCGCGAGGCCAAACTTCCGCAACAATGACGACAAGGAAGATGACCAAGACGGGTACAACGTCG
GCGRCGACATGGATGAGCTGCTTGCCGTTTTGGGGTACAAGGTTCGGTCCGACGACATAACCGACGTGGCGGAGAAGCTCGAGCAGCTCGAAATGGTCAK
GAATTCAGCTCAGGAAGATGGGATCTCTCAGCTCTTTGACACCGTCCACTACATCGTCRTGACTGGCGGGGTCGGGTTTGTCGRATCGCATCTTGTGGAC
CGTCTGATTGATGGTTCTTGCTGA
>MDP0000560549
ATGTCGAAGGGTTATAGCCCCCGAGTCGCCCTTGACTGCGCTCGTCCTCGGGATAAGTCTCCCAAAAAAGATCACCGCGATGGCTGTGCAATTGTAACTG
CACGTCAAAACAATTCCAAACCAGAATACTCATCACCACCGTTTTCCGCCCTGAACGGCAACGCCAAGATTTGGGAAGATGACCAAGACGGGTACAGTGC
CGGCAGTGACATGGATGAGCTGCTTGCCGTTTTGGGGTACAAGGTTTGGTCCAACGACATGGCCGACGTGGCGGAGAAGCTCGAGCAGCTCGAAATGGTC
ATGGGGTCGGCTCAGGAAGATGGGATTTCTCAGCTCTCTGACACCGTCCATTACAACCCGTCGGATCTCTCCGGGTGGAGCATGCTCTCTGAGCTCAACA
CCGGCGACGATACGCCCTCAATCGACGATCCTCTTCTTCTATTTCCGGCTGAGTCATCGTCGATAACCTCGATYAGCTTCTCCAATTCCCAGTGGAATRG
AGTTTTAAGCCACGATTCCGAATACGACCTCACGTTTATTCCGGGCTTGGCGGCGTACCGGCCAGTTTATTCGTCGTCGGATACCGAGAGCACAAGAAAG
CGATTGAAGACCTCAATTGGGTCTAGTTCCGGCGKTAAACCGGCGTCCACACTCATGGCCTGTGCAGAGGCTGTCCAGCTGGAAAATTTGAAGCTTGCAG
ACGCGCTTGTGAAGCACGATGGTGCAGAGGAGAGAAGGGAYGGGGGTCGGAAGGGGTGGTGCGGTATAATCGCCCACCCTGCTCTGCGTATTTCAATTTT
CTTGCTACTTGAGTGGTGCGGACTAATCGCCCATTCCATGTTACATTCTTTCAATGAGAATGGTGCGGTACAATCGCCCTTCTCATTCACCCTGAAAATC
TCGAGCCAGAAGTTTCGAGTGCTTATCATTTTGGCCTGA
>MDP0000403162
ATGCCTCGTAAGCCGGCAAGGCATTGCAGGTATCAGCCTCTGACATTTTCCCCATTTGCGCGTCACATTGCTCACGTTGCCTCCGGCTTCATGGACAACC
GCCGAAGGCATGGCAGAGACCTCCCTGAAAATTCACTACCTAATTCCACAGGTAATGGTTGGATAAAGAGACCTTCGGAAATCAAGAAAGAACAGTCCAC
GTCTTCTGATGAAGAAGAGTTTGATGGAACTGTCCAAGCAGATTTTGCTTTCTTTGATCCAAAACCTGACGACTTTCATGGAGTGAAGATGTTGCTTCAG
ACATACCTTGATGATAAAGAATGGGATTTGAGTGGTTTTGCAGACTTAATATTGGAACAGACCACTGTAGGAACTGTTGTTAAAATAGAGGATGATGAAG
ATAATGGAATTTTCGCTCTTGCTACTGCCCTTAACTTGGAAAGATACAAGGCAAAGAAGGATGTGAAAGATGACCTGAGATCACTTTTGGGAAAGGAAGC
AAAGAGTGTGGGTCTTTTGGTCTCTCAACGGGTGACAAATTTACCTCTGCAGCTCTTGCCACCTCTTTATGATGCGCTCTTTGATGAAGTCTCTTGGGCT
ACAGAAGATGAGCTAAGAAATGCACACCAGAAAAAGGGCGTGAGTGTCAGTGAAGAGCCAATAATATATATAAAGCCAGAAGATGAAATTTTTCACGAGT
ATCCGCCGCCACAGCTTCTGGCGGTGTTGGGGTACAAGGTTCGGTCTTCGGACATGGCGGATAATTCTCATAAGCTTGAGAAGCTTGAAGAATTCACTGG
TTGTGTTCAGGAAGATGGACTCTCTCTGCTCGCTTCCGACACCGTTCACTATAACCCGTCGAATCTGTCGACGTGGGTCGAGAGCATGATGTCGGAGATA
AACGTCCCGCCTTCTAATTTTGATCCTTTAATGGGCGGCGTTGTCGCCGGTATACAGCCTAATCAGCAGCAAGTCCAGCTCGTCGACGGCGCGTTTTTAG
CTTCGGAGAAGTCGTCCATCTCCACCGTCGATTTCCAGGCTCTCAAGCATCCAGGTTCCCGAAAAATCAAGAAAGCCTTCTTCGTTCTTCGTTCATCGTT
CTTCCAAGATCAAGCCCCGACGGCCCTTGAAGAAAGTGTTCTTCGTTCATCGTTCATCGTTCATCCTAAGATTAAGCCCCAACGGCCCTTTGGATCAACA
ATCATCCACCAATTCAAGATCAAGCCCCAACGGCCCTTGAAGAAAGCACCATCGTTCATCATCCGTTCATCCAAGATCAAGCCCCGACGGCCCTTGGATC
AACAAACATCAACAAATCCACACATCCAATCGTTCTTCAAGATCAAGCCCAAAAGCCCTTGA
>MDP0000192154
ATGTATGTCTTGGCCCAGTTACAAATCAGGCTTCCTTCATTTCACAAGCCCAGTCTGACCACCAAGCAGCAACAAGCCCATCCTCACTTGTGTCTCGGCT
CAACAACAGAAAGCTCAATTCACAAGCCCAAGTCACTCACGGCCTTGGCGTTCGCTCCGTCACCATCCGTGTCTCCTGCACTCCCTCGGAGCACCTCCAA
CACCGTCTTCCACAACCACTCCGACATCGCCACCTGGGTCGACTCCCTCTTCTTTGAGTTCAACCGAAACACCCGCGACTTCACCTCCGACCCCTGCAAC
TCCGGCGAGTTTGGACCAAATCCATCAAGCTCCTTCTTTTCTCCTTCCCGCTGCCCTGTGATGGTTAGTGAAGAGGCTGACGTGGCGGATGAGACGAAGC
CTGAACCGCAACCATTGTTGACGACTCTGCTTGCTACGAACCGTTTCATGTGCGAGATTTACAGCTTCGTCACCGACGAGACCAGAAAGGTCTTTAAAAG
CTTCGACTCTAACGGCAATGGCAAGATCTCCGTAAAACAACGTCCTCACGACCCTCAAACTCAAAGTCATGACAACAAGGAACCATCATCATCGTCGTTG
AGTTCTACACGCCGTGGTGTGCCCACTGCAAGAAGCTCGCTCCCTAGACTATTCCAGCAGACGACGAAATATGGCACAGACGGCACCATGAATATGCTGA
ACGAGACTCGGACCGACAGGAAGAGGGGGTTCATCGAGGTCATCACCTACAAGGCATACCCAGCAAGCGACGAAGTGAAACTGAAAGTGAGGTTTTATGT
TCCGCCATTTCTCTTCAGCTCCACTGCTTCCTCATTCCCCCATCAGCCTTACATGCTCTCTGTAAGCATCATATGCCCTCGTCCTCCTCACCGCAGGTAG
>MDP0000220512
ATGGTCAATTCTCCTAGCGACCTCCCCCAGCTCGCCTCCGACGCCATCTTCTGCAACCCCTCTGACATTGCCACCTGGGTCGACTCCCTCCTCTCCGAGT
TCAACCATCAGCCCCTCATGTCCCTCCCATCTGGGCCTGAGTCAAAAGCGACTGCATGCGAGGAGTTAAATAAGGTAATCGATTTTGCAGACGAAGGAGC
AGAGCACGAAGAGGAAGAAGCAGAAGCACAAAAGCTTCTGGACATGGCTGGCGACATCAGTTTTATTCAAGGGGTTCCGCCATCAGATCCCATCAGAGTT
TTTTTCGTTCCTTCTGCTCTCCAAGACGACGCCGTAAGGGTAGTGCACTCTTCCCATAACTGCCACTGCAACTATCGCTGGTCATTGATATGCTCGGAGG
ACCCAACTCTTCCCAAACCATGGAGAAGACTCGTTGATGGTAAAACTGGGGATCTTTACTTCTGGAACCCTGAGACCAAGGTCACCCAATATGATAGGCC
AACGGGTTCAGTTGCTCCATCAAAGSCTTATTCAGCACAGTTTATAAGCTTTTCAGTTCACATTCATCAATCTTCACAAGGACAATGTCGTCCTGATGAG
GGAAATGATAGGTATGGCAGAGGCATCAATGGTGGTCCAAGTTGA
>MDP0000298557
ATGGTCAATTCTCCTAGCGACCTCCCCCAGCTCGCCTCCGACGCCATCTTCTGCAACCCCTCTGACATTGCCACCTGGGTCGACTCCCTCCTCTCCGAGT
TCAACCATCAGCCCCTCATGTCCCTCCCATCTGGGCCTGAGTCAAAAGCGACTGCATGCGAGGAGTTAAATAAGGTAATCGATTTTGCAGACGAAGGAGC
AGAGCACGAAGAGGAAGAAGCAGAAGCACAAAAGCTTCTGGACATGGCTGGCGACATCAGTTTTATTCAAGGGGTTCCGCCATCAGATCCCATCAGAGTT
TTTTTCGTTCCTTCTGCTCTCCAAGACGACGCCGTAAGGGTAGTGCACTCTTCCCATAACTGCCACTGCAACTATCGCTGGTCATTGATATGCTCGGAGG
ACCCAACTCTTCCCCAAACCATGGAGAAGACTCGTTGA
>SapurV1A.0167s0390.1
ATGAAAAGAGAACACTCAAATCTCCATCCTCAACAACTTACAAACCCATTTTCTCTTGCCGGTGGTGGGTATTCTCTTACCAACACTAGCACCGGCACTA
GCACCATGACTTCTAATAACGGGAAAGATAAGACGTGGGAGGAGGCGAAGGGAAATCAAGCAGATGGTGGGATGGATGAACTTTTAGCTGTTTTGGGTTA
CAAGGTACGGTCATCAGACATGGCTGGCGTTGCCCAAAAACTTGAACAGCTTGAAGAAGTTATGGGTCATGCACAAGAAGATGGTCTATCCCATCTTGCA
TCCGATTCTGTTCACTACAATCCCTCCAATCTGTCTACTTGGCTAGAAAGTATGATCTCCAAGTTAAACCCAAATCTCCATTTCGATCCTTCTGCTGATT
CTTTACTTGCTCCTGCTGAATCTTCCACCGTCAATTCTATCGATTTCTCCGACCACAAACATCATCAGCAACCGAAGCTGTTCGAGAAATCAACATCATC
GGGATATGATCTGAAAGTCATACCAGGAAAGGCTGCCTGCTCTCAACCCCAGATTGACTCTAGAGAGTCTAAACGTACGCTGCGCACAGTGAAAAATGAA
AAATAG
>SapurV1A.1178s0080.1
ATGGTTTCTGAGCTCGACTACCACCCCCACGCAAGCCCACCAAAAACTCCATCGCCTCAAAGAATCATGAAAAGAGAACACTCAAATCTCCATCCTCAAC
AACTTACAGACCCATTTTCTCTTGCCGGTGGTGGGTATTCTCTTACCAGCACTAGCACCGGCACTAGCACCATGACTTCTAATAACGGGAAAGCTAAGAC
GTGGGAGGAGGCGAAGGGAAATCAAGCAGATGGTGGGATGGATGAACTTTTAGCTGTTTTGGGTTACAAGGTACGGTCATCAGACATGGCTGGCGTTGCC
CAAAAACTTGAACAGCTTGAAGAAGTTATGGGTCATGCACAAGAAGATGGTCTATCCCATCTTGCATCCGATTATGTTCACTACAATCCCTCCGATCTGT
CTACTTGGCTTGAAAGTATGATCTCCGAGTTAAACCCAAATCTCCATTTCGATCCTTCTGCTGATTCTTTACTTGCTCCTGCTGAATCTTCCACCGTCAC
TTCTATCGATTTCTCCGACCACAAACATCATCAGCAACCGAAGCTGTTCGAGAAATCAACATCATCGGGATATGATCTGAAAGTCATACCAGGTAAGGCT
GCCTGCTCTCAACCCCAGATTGACTCTAGAGAGTCTAAACGTACGCTGCGCACAGTGAAAAATGAAAAATAG
>SapurV1A.0259s0040.1
ATGAAGAGAGAGCATCAAGAAATCATTGATGGTGCTGGGAGTTCTAATGGCAACAAAGCTGAATCTTCTTCTTCGTCAATGGCAACCGGGAAAGAAAAAT
TATGGGTCGAAGACGATCAAGATGCAGGTGGCATGGATGAGTTACTCGCTGTTCTGGGTTACAAAATCAAATCTTCGGAGTTGTGGGTCGTTTTGTGCAG
AGGAGAGGAAGGGATGAGGCGCAGACGAGAGGATGAGAGTTGCAGATTTTCAACGGTTATAAATTTTGGGGTTTGA
>evm_27.model.AmTr_v1.0_scaffold00012.79
ATGCAAGAACCACAGGACGCGGACGCAGGCGTAGACGAGCTCTTGGTGTCGTTAGGCTACAACTTTAGGGCAACGGACATGGCGGAGGTGGCGCAAAAGC
TCCAGCAGCTGGAGATCGTTATGGCCACCGCTCAAGAAGACGGGATCTCTCATCTCGCCTCCCATTACAGCAGCCCCTCTGATATCGCAACCAGGATCGA
AAGCGTGTTAATCGAGAGCAACTTTCCCCCTAATTTAGGTCCTGCCTGTGCTCCAAACCCTAGCAATAATTGCTGGACGGCCGCAGAGCTGCCTCCGCCT
CCGCCACCGCCACCGGATTCTCAATTGTTTTATTCGAGTGATTTTGGAACGAGTTCCCAAATTAGCAGCTTAGTTTATCACCTCCACCGATAG
>GSMUA_Achr9T13490_001
ATGGCGTGCACCGCCACGGAGGCCAGCAATGACGCCTCCCTCCTCGTCCAAATCACGTCTGACACCGTCCACTACAACCCCTTCGACCTCTCAGCTTGGC
CCAACAGTATGTTATCCGAGCTCAACGCGCCTATTCCTCCTCTTGTCGCTGACAACGGTTGTGGTGCCTATGGTTCGGATGCGCAATCTGAAATGATCCT
ACCTCCAAGTGATCTGAACCGGTCGAGAACTTGCTCCTCTTCATCCTCATCTTCATGGGTTGGAGTGGTCAGAGGACGGACTAGATCGTTGACGGAGGTG
GCAACGTCAGCGAAGCCGGCAGCAGTGTCGTCGATGGTAGTGGACACTCAGGAGGAAGGGGCCCGTTTGGTTCACGTGCTACTGGCGTGCGTAGAGGCGA
TGCGGTAG
>Spipo15G0028300
ATGTCGGATCTCATTGCAATGTGGGAGAAGAGGGAATACACTTACTGCAAGGACTATAGGTGGGATGCTGGTGGAGATAGGGCACAGCAGCAACAAGTTT
TCTCTGGCAAAGATGAGATGATGATAATGATGGCAGGGCAGCAAGATGACAACATGGATGATCTCCTGGTGGTGCTGGGCTATCAGCACCCCAATGGCGA
TGCCATCCTCACCTATCCCTCGTCCGAGAGCATCCACTACAACCCCTCCGACCTCTCCACCTGCCTGGAGACCATGCCCTCCAAGCTCAACACACCTCCT
CCACCAGCTCCCACTATGAAGGCCTTCTTCCTCCAATGCTACAGATAG
>Lus10009134
ATGAAAAGGGATCATCACCAGGCCAGCTGCGGCTACGGCGGCGGAAGAGTCGACGACTCTGCTGCTGCTGCATCCGCATCAATGGCGGCTCCCCCAGCTG
CAGGGAAAGGGAAGCTCTGGGAAGACGACCAGGACGCCGGCGGGATGGATGAATTGCTTGCCGTTCTGGGTTACAAGGTCAGGGCGTCCGACATGGCTGA
CGTGGCTCAGAAGCTCGAGCAGCTGGAGATGGTAATGGTGGCGGCGCAGGACGATGGGATTTCTCACCTCGCTTCCGATACTGTTCACTACAACCCGTCC
GATCTATCCGCCTGGTACGACAGTATGCTCTCGGAGCTCAACAACACGCCTTCTGCCCCCCTCGACTCCACTTCCTTGGTCTCCGGCGGCGCCGGAGGTT
CTTCCTCCATGGATTTTTCCTCCGCCTCGCAGCCCCACCAGTCTTCTGCTATCTTCAGAGACGACTCCGAGTACGATCTTAGAGCTATCCCTGGCGTTGC
TGCTTTCCCACAAGCTGAATCTGAGAATGATAACAGCAGAAAGCGCATCAAAACTTCCCCTGGAGGTTCTTCTAACTCCGCTCCCTCTCCTCCGTCGTCG
GCGATTACAGCTGGCTCTTCCTCGNNNNNNNNNNNNNNNNNNNNNNNNNNNNNNNNNNNNNNNNNNNNNNNNGGTGATAATCGACTCGCAGGGGGCCGGA
GTCCGGCTCGTGCACACGCTTTTGGCCTGCGCGGAGGCGGTTCAACAGGACAACGTGAAGCTCGCCGACGCACTCGTCAAGCACACCGGATTGCTCGCGG
CGTCTCAGACGGGATCCATGAGGAAAGTCGCTACCTACTTCGCCGAAGCTCTTGCTCGCCGTATTTACAAGATTTACCCGCAAGACTGTCTAGAACCTTC
TTATTCGGATACCTTAGAGATGCACTTCTACGAGACTTGCCCTTACCTGAAATTCGCCCATTTCACTGCCAATCAAGCGATTCTGGAAGCCTTCGCAACC
GCCGATCGGGTTCATGTAATCGATTTCGGGCTCAAGCAAGGGATGCAGTGGCCGGCTCTGATGCAAGCTCTGGCATTACGGCCGGGCGGACCGCCGGCTT
TCCGATTGACCGGAATCGGGCCGCCTCAGCCAAACAACGCTGA
>Medtr5g069050.1
ATGCAAAACAACAACACAAACAACGGTGGTGGTGGAATGGACGAGTTACTGGCAGTATTAGGTTACAAGGTTCGTTCATCATCAGACATGGCTGACGTAG
CTGAGAAACTTGAACAAGAAGGAATCAACCATCTTTCTTCAGATACTGTTGATGAGCTTATTGCCAATGCTGCATACATCGGCACACCTGGAAAAGGTAT
TCTTGCTGCTGATGAGTCAACCGGAACAATTGGAAAGCGCCTAGCTAGCATCGGCGTTGAGAATGTTGAATCCAACAGACGTGCTCTCCGTGAACTCCTT
TTCACCGCCCCTGGTGTCCTTCAGTATCTTAGTGGAGTAATCCTCTCTGAGGAAACCCTCTACCAAAGCACCACTGCTGGCAAGCCTTTTGTTGATGTCT
TGAACGAAGCTGGTGTGCTTCCTGGTATCAAGGTTGACAAGGGTACCGTTGAGCTTGCCGGAACTGATGGAGAAACCACCACTCAGGGTCTTGATGGACT
TGGTGCTCGTTGTGCTAAGTACTATGAAGCTGGTGCACGTTTCGCTAAATGGCGTGCAGTGCTTAAAATCGGCCCCAATGAGCCATCTGAGCACTCTATC
CACGAGAATGCCTATGGTTTGGCCCGATATGCAGTCATATGCCAAGAGAATGGACTTGTACCAATTGTTGAGCCTGAGATCCTTGTTGATGGACCTCATG
ACATTCAAAAGTGTGCTGCTGTTACCGAGAAGGTCCTTGCAGCATGCTACAAGCCTAACATGGTTACCCCTGGATCTGATGCACCAAAGGTTGCACCCGA
GGTTGTTGCTGAGCACACCGTTAGAGCTTTGCAGAGAACCGTACCTGCTGCAGTCCCAGCTGTTGTTTTCTTATCTGGTGAACAGAGTGAGGAAGAGGCC
AGCGTCAACCTCAACGCCATTAACCAAGTCAATGGTAAGAAGCCATGGACTCTTTCTTTCTCTTTTGGAATGGCACTTCAACAGAGTACCCTTAAGGCAT
GGTCTGGAAAAGAAGAAAATGTGAAGGCTGCACAAGAAGCTTTGTTGACAAGGGCCAAGGCTAATTCTGAGGCTACTCTTGGAACTTACAAGGGTAACTC
TAAACTTGGTGCTGGTGCATCAGAGAGTCTTCATGTTAAGGACTATAAGTACTGA
>sp_v3.0_unigene13511
ATGAAGCGACAACACTTTCGATTGCAGCAGCAGCAGCAGCCGCAGCCGAACGGTCATGGCCGCTGCTGCAGCACTGTTCCGGTCCATCCCAACCCGGTGTCCATGCCAGGGTCCGGGCCACCACCACCATCACCAAGAACAACAGCAACAGCGCCTGCAGCGGGAGCAGCAGCAGCAGGGGGAGGTGGAGGTTCAGGGTCTTGCAAGGGCAAGGAAGTGGTATTGAAGGATACTTCTAAGCAGGGTGTAGGTGTTGATATGGAACTGGCTTCCATGGGTTACAGTGTGAAATCCTCTGAACTGGAACAAGTGGCACACAGGCTTGAGCAGCTGGAGATGATGATGTGCAACGGGCAAGAGGATGGCATCATTTCCCACTTGTCGTCAGAGGCTGTGCAC…
>MA_63026g0010
ATGAAGCGACAACACTTTCAATTACAGCAGCAGCAGCAACCGCCGAACGGTCATGGCCGCTGCAGCACCGTTCCGGTCCA
TCCGAACCCGGCGTACATGCCAGGGTCCGGGCCACCACCACCATCACCAACATCAACAAGAACAACAGCAACACCACCTG
CAGAGGGGGCAGGAGGAGGTTCAGGGTCTTGCAAAGGCAAGGAAGTGCTAGTAAAGGATACTGGTAGGCAGGGCATAGGT
GTGGATATGGAGCTGGCTTCCATGGGTTACAGTGTGAAATCCTCTGAACTGGCACAAGTGGCATACAAGCTTGAGCAGCT
GGAGATGATGATGTGCAACGGGCAAGAAGATGGCATCATTTCCCACTTGTCGTCAGAGGCCGTGCACTATAATCCCTCAG
ACCTCGGTGGATGGATTGAAAGTATGCTCAGCGAACTTCATGCCCCTGTTCCTCCTCCAGCAGATCAGCCGTTTCAGTTC
CCTCAGGCAGCAGCAGCAGATCAATCGTCCACAGCTCGGGAAGCGAGCAATTCGGTGCCGGAATCATCCACTTCGACCTC
CAAGGGCGCCAGATCTATGCAGGACGAACATGAACAACAGTACAGGGTAAATGGGTCCGGGGCTGGGGTCGGGGTCGGGT
TGTTTGAACCGCCAGAGGTCCTGGATCGGTCAGAATTCCAGCTTCATGGCTATCCAGGCAATGGGGGATTGCGAGATAAC
GGGATTGATCGGATGTTCGGTAACTATGGCGGCCTTTTTTCTCAAGTATTGGACCTCTCGGACCTGCTAGTCGATGACCC
TGATGTTCTACCGGAACCGCCACAGGAGGCCTCAACTTTGCTGCTCCAGAGCTCCAGTAACTCTTCGCTCGAAGTCCAAT
CCGGGCGAGAGCATCTGGACGAAGATGTTACAGGAAGAGAGCAAAAACGTTACCGTGTCTACGACCCAGAGCTTCCGGAA
CGGCCCGTGGTAGTAATGGGGGCCGACCCCCACGAATCCGGAGTCCGTCTCG
>GRMZM2G144744_T01
ATGAAGCGCGAGTACCAAGACGCCGGCGGGAGTGGCGGCGACATGGGCTCCTCCAAGGACAAGATGATGGCGGCGGCGGCGGGAGCAGGGGAACAGGAGG
AGGAGGACGTGGATGAGCTGCTGGCCGCGCTCGGGTACAAGGTGCGTTCGTCGGATATGGCGGACGTCGCGCAGAAGCTGGAGCAGCTCGAGATGGCCAT
GGGGATGGGCGGCGTGGGCGGCGCCGGCGCTACCGCTGATGACGGGTTCGTGTCGCACCTCGCCACGGACACCGTGCACTACAATCCCTCCGACCTGTCG
TCCTGGGTCGAGAGCATGCTGTCCGAGCTCAACGCGCCCCCAGCGCCGCTCCCGCCCGCGACGCCGGCCCCAAGGCTCGCGTCCACATCGTCCACCGTCA
CAAGTGGCGCCGCCGCCGGTGCTGGCTACTTCGATCTCCCGCCCGCCGTGGACTCGTCCAGCAGTACCTACGCTCTGAAGCCGATCCCCTCGCCGGTGGC
GGCGCCGTCGGCCGACCCGTCCACGGACTCGGCGCGGGAGCCCAAGCGGATGAGGACTGGCGGCGGCAGCACGTCGTCCTCCTCTTCCTCGTCGTCATCC
ATGGATGGCGGTCGCACTAGGAGCTCCGTGGTCGAAGCTGCGCCGCCGGCGACGCAAGCATCCGCGGCGGCCAACGGGCCCGCGGTGCCGGTGGTGGTGG
TGGACACGCAGGAGGCCGGGATCCGGCTCGTGCACGCGCTGCTGGCGTGCGCGGAGGCCGTGCAGCAGGAGAACTTCTCTGCGGCGGAGGCGCTGGTCAA
GCAGATCCCCATGCTGGCCTCGTCGCAGGGCGGTGCCATGCGCAAGGTCGCCGCCTACTTCGGCGAGGCGCTTGCCCGCCGCGTGTATCGCTTCCGCCCG
CCACCGGACAGCTCCCTCCTCGACGCCGCCTTCGCCGACCTCTTGCACGCGCACTTCTACGAGTCCTGCCCCTACCTGAAGTTCGCCCACTTCACCGCGA
ACCAGGCCATCCTCGAGGCCTTCGCCGGCTGCCGCCGCGTCCACGTCGTCGACTTCGGCATCAAGCAGGGGATGCAGTGGCCGGCTCTTCTCCAGGCCCT
CGCCCTCCGCCCTGGCGGCCCCCCGTCGTTCCGGCTCACCGGCGTCGGGCCGCCGCAGCCCGACGAGACCGACGCCTTGCAGCAGGTGGGCTGGAAACTT
GCCCAGTTCGCGCACACCATCCGCGTGGACTTCCAGTACCGTGGCCTCGTCGCGGCCACGCTCGCCGACCTGGAGCCGTTCATGCTGCAACCGGAGGGCG
ATGACACGGATGACGAGCCCGAGGTGATCGCCGTGAACTCCGTGTTCGAGCTGCACCGGCTTCTTGCGCAGCCCGGTGCCCTCGAGAAGGTCCTGGGCAC
GGTGCGCGCGGTGCGGCCGAGGATCGTGACCGTGGTCGAGCAGGAGGCCAACCACAACTCCGGCACGTTCCTCGACCGCTTCACCGAGTCGCTGCACTAC
TACTCCACCATGTTCGATTCTCTCGAGGGCGCCGGCGCCGGCTCCGGCCAGTCCACCGACGCCTCCCCGGCCGCGGCCGGCGGCACGGACCAGGTCATGT
CGGAGGTGTACCTCGGCCGGCAGATCTGCAACGTGGTGGCGTGCGAGGGCGCGGAGCGCACGGAGCGCCACGAGACGCTGGGCCAGTGGCGCAGCCGCCT
CGGCGGCTCCGGGTTCGCGCCCGTGCACCTGGGCTCCAATGCCTACAAGCAGGCGAGCACGCTGCTGGCGCTCTTCGCCGGCGGCGACGGGTACAGGGTG
GAGGAGAAGGACGGGTGCCTGACCCTGGGGTGGCATACGCGCCCGCTCATCGCCACCTCGGCGTGGCGCGTCGCCGCCGCCGCCGCTCCGTGA
>GRMZM2G024973_T01
ATGAAGCGCGAGTACCAAAACGCCGGCGGGAACGACGGCTACAGGGGCTCCTCCAAGGACAAGTCGATGGCGGCGGCGGCGGGGGCAGGGGAGCAGGAGG
AGGAGGTGGACGAGCTGCTGGCGGCGCTCGGGTACAAGGTGCGTTCGTCGGATATGGCGGACGTCGCGCAGAAGCTAGAGCAGCTCGAGATGGCCATGGG
GATGGGCGGCGCCTGCCCCACCGCTGATGACGGGTTCGTCTCGCACCTCGCCACGGACACCGTGCACTACAATCCCTCCGACCTGTCGTCCTGGGTCGAG
AGCATGCTGTCCGAGCTCAACGCGCCCCCGCCGCCGCTCCCACCCGCGACGCCGGCACCAAGGCTGGCGTCCACCTCGTCCACCGTCACAAGTGGCGCCG
CCGCCGGTGCCGGCTACTTCGATCTCCCGCCCGCCGTCGACTCGTCCAGCAGTACCTACGCTCTGAAGCCGATCCCCTCGCCGGTGGCGGCGGCGTCGGC
CGACCCGTCCCCGGACTCGGCGCGGGAGCCCAAGCGGATGCGAACTGGCGGCGGCAGCACGTCGTCGTCCTCTTCCTCGTCGTCATCCATGGACGGCGGC
CGCACTAGGAGCTCCGTGGTCGAAGCTGCCCCGCCGGCGACGCAGGCGGCCAACGGGCCGGCGGTGCCGGTGGTGGTGGTGGACACGCAGGAGGCCGGGA
TCCGGCTGGTGCACGCGCTGCTGGCGTGCGCGGAGGCCGTGCAGCAGGAGAACTTCTCTGCGGCGGACGCGCTGGTGAAGCAGATCCCCGTGCTGGCCTC
GTCGCAGGGCGGCGCCATGCGCAAGGTCGCCGCCTACTTCGGCGAGGCGCTCGCCCGGCGCGTGTATCGCCTCCGCCCGGCACCGGACGGCTCCCTCCTC
GACGCCGCCTTCGCCGACCTCCTGCACGCGCACTTCTACGAGTCCTGCCCCTACCTCAAGTTCGCCCACTTCACCGCGAACCAGGCCATCCTCGAGGCTT
TCGCCGGGTGCCGCCGCGTCCACGTCGTCGACTTCGGCATCAAGCAGGGGATGCAGTGGCCGGCTCTCCTCCAGGCCCTCGCCCTCCGCCCCGGCGGCCC
CCCGTCGTTCCGTCTCACCGGCGTAGGCCCGCCGCAGCCCGACGAGACCGACGCCCTGCAGCAGGTGGGCTGGAAGCTCGCCCAGTTCGCGCACACCATC
CGCGTCGACTTCCAGTACCGTGGCCTCGTCGCCGCCACGCTCGCTGACCTGGAGCCGTTCATGCTGCGACCGGAGGGCGGCGGCGACACGGACGACGAGC
CCGAGGTGATCGCCGTAAACTCGGTGTGCGAGCTGCACCGGCTGCTCGCGCAGCCCGGTACACTCGACAAGGTCCTGGGCACCGTGCGCGCGGTGCGGCC
GAGGATCGTGACGGTGGTGGAGCAGGAGGCCAACCACAACTCCGGCACATTCCTCGACCGCTTCACGGAGTCGCTGCACTACTACTCCACCATGTTCGAC
TCCCTCGAGGGCGCCGGCTCAGGCTCCGGCTCCGGCTCCGGCTCCGGCCAGCCCACCGACGCCTCCCCGCCGGCCGGCACGGACCAGGTGATGTCCGAGG
TGTACCTCGGCCGGCAGATCTGCAACATCGTGGCGTGCGAGGGCGCCGAGCGCACGGAGCGCCACGAGACGCTGGTCCAGTGGCGCGGCCGCCTCGGCGG
GTCCGGGTTCGAGCCCGTGCACCTGGGATCCAACGCCTACAAGCAGGCAAGCACGCTGCTGGCCCTCTTCGCCGGCGGCGACGGGTACAGGGTGGAGGAG
AAGGACGGGTGCCTGACTCTGGGATGGCATACGCGCCCGCTCATCGCCACCTCGGCGTGGCGCGTCGCCGCTCCGTGA
>LOC_Os03g49990.1
ATGAAGCGCGAGTACCAAGAAGCCGGCGGGAGCAGCGGCGGCGGGAGCAGCGCCGATATGGGGTCGTGCAAGGACAAGGTGATGGCGGGGGCGGCGGGGG
AGGAGGAGGACGTCGACGAGCTGCTGGCGGCGCTCGGGTACAAGGTGCGGTCGTCCGACATGGCCGACGTCGCGCAGAAGCTGGAGCAGCTGGAGATGGC
CATGGGGATGGGCGGCGTGAGCGCCCCCGGCGCCGCGGATGACGGGTTCGTGTCGCACCTGGCCACGGACACCGTGCACTACAACCCCTCGGACCTCTCC
TCCTGGGTCGAGAGCATGCTTTCCGAGCTCAACGCGCCGCTGCCCCCTATCCCGCCAGCGCCGCCGGCTGCCCGCCATGCTTCCACCTCGTCCACTGTCA
CCGGCGGCGGTGGTAGCGGCTTCTTTGAACTCCCAGCCGCTGCCGACTCGTCGAGTAGCACCTACGCCCTCAGGCCGATCTCCTTACCGGTGGTGGCGAC
GGCTGACCCGTCGGCTGCTGACTCGGCGAGGGACACCAAGCGGATGCGCACTGGCGGCGGCAGCACGTCGTCGTCCTCATCGTCGTCTTCCTCTCTGGGC
GGTGGGGCCTCGCGGGGCTCTGTGGTGGAGGCTGCTCCGCCGGCGACGCAAGGGGCCGCGGCGGCGAATGCGCCCGCCGTGCCGGTTGTGGTGGTTGACA
CGCAGGAGGCTGGGATCCGGCTGGTGCACGCGTTGCTGGCGTGCGCGGAGGCCGTGCAGCAGGAGAACTTCGCGGCCGCGGAGGCGCTGGTCAAGCAGAT
CCCCACGCTGGCCGCGTCCCAGGGCGGCGCCATGCGCAAGGTCGCTGCCTACTTCGGCGAGGCCCTCGCCCGCCGCGTGTACCGCTTCCGCCCCGCGGAC
AGCACCCTCCTCGACGCCGCCTTCGCCGACCTTCTGCACGCCCACTTCTACGAGTCCTGCCCCTACCTCAAGTTCGCCCACTTCACCGCAAATCAAGCCA
TCCTCGAGGCTTTCGCCGGCTGCCACCGCGTCCACGTCGTCGACTTCGGCATCAAGCAGGGGATGCAATGGCCAGCTCTCCTCCAGGCCCTCGCCCTTCG
TCCCGGCGGCCCCCCATCGTTCCGCCTCACCGGCGTCGGCCCCCCGCAGCCGGACGAGACCGACGCCTTGCAGCAGGTGGGTTGGAAGCTTGCCCAGTTC
GCGCACACCATTCGCGTCGACTTCCAGTACCGGGGACTCGTCGCCGCCACTCTCGCGGACTTGGAGCCGTTCATGCTGCAGCCGGAGGGCGAGGCGGACG
CGAACGAGGAGCCTGAGGTGATCGCCGTCAACTCGGTGTTCGAGCTGCACCGGCTGCTCGCGCAGCCCGGCGCGCTGGAGAAGGTCCTGGGCACGGTGCA
CGCGGTGCGGCCAAGGATCGTCACCGTGGTAGAGCAGGAGGCCAACCACAACTCCGGCTCATTCCTCGACCGGTTCACCGAGTCGCTGCACTACTACTCC
ACCATGTTCGATTCCCTCGAGGGCGGCAGCTCCGGCCAGGCCGAGCTCTCTCCGCCGGCTGCCGGGGGCGGCGGTGGCACGGACCAGGTCATGTCCGAGG
TGTACCTCGGCCGGCAGATCTGCAACGTCGTGGCGTGCGAGGGCGCGGAGCGCACGGAGCGCCACGAGACGCTGGGGCAGTGGCGCAACCGCCTCGGCCG
CGCCGGCTTCGAGCCCGTGCACCTGGGCTCCAATGCCTACAAACAGGCGAGCACGCTCCTCGCGCTTTTCGCCGGCGGCGACGGCTACCGGGTGGAGGAG
AAGGAGGGCTGCCTCACGCTGGGCTGGCACACGCGCCCGCTCATCGCCACCTCGGCATGGCGCGTCGCCGCGGCGTGA
>Bradi1g11090.1
ATGAAGCGCGAGTACCAAGACGGCGGCGGGAGCCGCGGCGGCGGAGATATGGGCTCCTCCAAGGACAAGATGATGGTGGCAGCGCCGGCGGAGGAGGAGG
ACATGGACGAGCTGCTGGCCGCGCTCGGATACAAGGTGAGGGCGTCCGACATGGCGGATGTGGCGCAGAAGCTGGAGCAGCTCGAGATGGCCATGGGGAT
GGGCGGTGTGGGGGCCGGCGCGGCCCCGGACGACAGCTTCGTCGCGCACCTTGCGACGGACACCGTGCACTCCAACCCCTCTGACCTCTCCTCCTGGGTC
GAGAGCATGCTGTCCGAGCTCAACGCCCCGCCGCCGCCGCTCCCGCCGGCCCCGCAGGCTCCGAGGCTCTCTTCCAACTCGTCCACCGTCACGGGCGGTG
GCGGCAGCGGCGGCGGGTACTTCGACGGCCTCCCGCCCTCGGTCGACTCTTCGAGCAGCACCTACGCTCTGAGGCCGATCCCCTCTCCGGTTGTCACGCC
GGCCGAACCGTCCGCGGACCCGGCGCGCGAGCCCAAGCGGATGCGCACTGGCGGCGGCAGCACGTCGTCGTCTTCATCATCATCGTCCTCCCTTGGCGGC
GGGGGCACCATGAGCTCCGTGGTGGAGGCTGCTCCGCCGGCGGCGCCAGCGTCCGCGGCGGCCAACGCGCCCGCGCTGCCCGTCGTGGTGGTCGACACGC
AGGAGGCCGGGATCCGGCTGGTCCACGCGCTGCTGGCGTGCGCGGAGGCCGTGCAGCAGGAGAACCTGTCGGCCGCCGAGGCGCTGGTGAAGCAGATACC
CTTGCTTGCCGCGTCCCAGGGCGGCGCCATGCGCAAGGTCGCCGCCTACTTCGGCGAGGCCCTCGCCCGCCGCGTCTTCCGCTTCCGCCCGCAGCCAGAC
AGCTCCCTCCTCGACGCCGCCTTCGCTGACCTCCTCCACGCGCACTTCTACGAGTCATGCCCCTACCTCAAGTTCGCCCACTTCACCGCCAACCAAGCCA
TCCTCGAGGCGTTCGCCGGCTGCCGCCGCGTCCACGTCGTCGACTTCGGCATCAAGCAGGGGATGCAGTGGCCCGCCCTTCTCCAGGCCCTCGCCCTCCG
TCCTGGCGGCCCTCCGTCGTTCCGCCTCACCGGCGTTGGACCCCCTCAGCCGGACGAGACCGACGCCTTGCAGCAGGTGGGTTGGAAGCTTGCCCAGTTC
GCTCACACGATCCGCGTCGACTTCCAGTACCGCGGCCTCGTCGCCGCCACGCTCGCCGACCTGGAGCCGTTCATGCTGCAGCCGGAGGGAGAGGAGGACC
CGAACGAAGAACCCGAGGTAATCGCCGTCAACTCAGTCTTCGAGATGCACCGGCTGCTCTCGCAGCCTGGCGCGCTCGAGAAGGTCCTGGGCACCGTGCG
CGCCGTGCGGCCGAGGATCGTGACCGTGGTGGAGCAGGAGGCTAACCACAACTCTGGCTCATTCCTGGACCGATTCACCGAGTCTCTGCACTACTACTCT
ACCATGTTCGATTCTCTCGAGGGAGCTGGTTCCGGCCAATCCGAAATCTCACCGGGGGCCGCTGCTGGTGCCACGGACCAGGTCATGTCTGAGGTGTACC
TCGGCCGGCAGATCTGCAACGTCGTGGCGTGCGAGGGCCCGGAGCGCACGGAGCGCCATGAGACGCTGGGGCAGTGGCGCGGTCGCCTTGGCCAGGCCGG
GTTCGAGACAGTGCATCTGGGCTCCAATGCCTACAAGCAGGCGAGCACGCTTCTGGCCCTCTTCGCCGGCGGTGACGGGTACAAGGTGGAGGAGAAAGAC
GGCTGCCTGACACTTGGGTGGCACACTCGCCCGCTCATCGCCACTTCGGCCTGGCGCATGGCTGCGCCGTGA
>Brast02G278200.1
ATGAAGCGCGAGTATCAAGACGCCGGCGGGAGCCGCGGCGGCGGAGATATGGGCCCCTCCAAGGACAAGATGATGGTGGCAGCGCCGGCGGAGGAGGAGG
ATGTGGACGAGCTGCTGGCCGCGCTCGGATACAAGGTGAGGGCGTCCGACATGGCGGATGTGGCGCAGAAGCTGGAGCAGCTCGAGATGGCCATGGGGAT
GGGCGGCGTGGGCGCCGGCGCGGCCCCGGACGACGGCTTCGCCGCGCACCTTGCGACGGACACCGTGCACTACAACCCCTCTGACCTCTCCTCCTGGGTC
GAGAGCATGCTGTCCGAGCTCAACGCGCCGCCGCCGCCGCTCCCGCCGGCCCCGCAGGCTCCGAGGCTCTCTTGCAACTCGTCCACCGTCACGGGCGGCG
GCGGGTACTTCGACCTCCCGCCCTCGGTCGACTCTTCGAGCAGCACCTACGCTCTGAAGCCGATCCCCTCTCCGGTTGTCACGCCGGCCGAACCGTCCGC
GGACCCGGCGCGCGAGCCCAAGCGGATGCGCACTGGCGGGGGCAGCACGTCGTCGTCTTCGTCATCGTCGTCCTCCCTTGGCGGCGGGGGCACCATGAGC
TCCGTGGTGGAGGCTGCTCCGCCGGCGGCCAACGCGCCCGCGCTGCCCGTCGTGGTGGTCGACACGCAGGAGGCCGGGATCCGGCTGGTCCACGCGCTGC
TGGCGTGCGCGGAGGCCGTGCAGCAGGAGAACCTGTCGGCCGCTGAGGCGCTGGTGAAGCAGATACCCTTGCTTGCCGCGTCCCAGGGCGGCGCCATGCG
CAAGGTCGCCGCGTACTTCGGCGAGGCCCTCGCCCGCCGCGTCTTCCGCTTCCGCCCGCAGCCGGACAGCTCCCTCCTCGACGCCGCCTTCGCCGACCTC
CTCCACGCGCACTTCTACGAGTCATGCCCCTACCTCAAGTTCGCCCACTTCACCGCCAACCAAGCCATCCTCGAGGCGTTCGCCGGCTGCCGGCGCGTCC
ACGTCGTCGACTTCGGCATCAAGCAGGGGATGCAGTGGCCCGCCCTTCTCCAGGCCCTCGCCCTCCGTCCCGGCGGCCCTCCGTCGTTCCGCCTCACCGG
CGTCGGGCCCCCTCAGCCGGACGAGACCGACGCCTTGCAGCAGGTGGGTTGGAAGCTTGCCCAGTTCGCTCACACGATCCGCGTCGACTTCCAGTACCGC
GGCCTCGTCGCCGCCACGCTCGCCGACCTGGAGCCGTTCATGCTGCAGCCGGAGGGCGAGGAGGACCCCAACGAAGAACCCGAGGTAATCGCCGTCAACT
CAGTCTTCGAGATGCACCGGCTGCTCTCGCAGCCTGGCGCTCTCGAGAAGGTCCTGGGCACCGTGCGCGCGGTGCGGCCAAGGATCGTGACCGTGGTAGA
GCAGGAGGCTAACCACAACTCTGGCTCATTCCTGGACCGATTCACCGAGTCTCTGCACTACTACTCCACCATGTTCGATTCGCTCGAGGGAGCTGGTTCC
GGCCAATCCGAAATCTCGCCGGGGGCTGCTGCTGGTGCCACGGACCAGGTCATGTCTGAGGTGTACCTGGGCCGGCAGATCTGCAACGTCGTGGCGTGCG
AGGGCCCGGAGCGCACGGAGCGCCATGAGACGCTGGGGCAGTGGCGCGGCCGCCTTGGCCAGGCCGGGTTCGAGACAGTGCATCTGGGCTCCAATGCCTA
CAAGCAGGCGAGCACGCTTCTGGCGCTCTTCGCCGGCGGTGATGGGTACAAGGTGGAGGAGAAAGACGGGTGCCTCACACTTGGGTGGCACACTCGCCCG
CTCATCGCCACCTCGGCGTGGCGCATGGCTGCGCCGTGA
>Oropetium_20150105_08055A
ATGAAGCGCGAGTACCAAGACGCCGGCGGGAGCGCCTCCGGCAGCTCCGATTTGGGTTCTGCCAAGGATAAGATGATGCTGGCGCCGGCTGGGGAGCAGG
AGGAGGAGATGGACGAGCTCCTGGCGGCGCTTGGGTACAAGGTACGCTCGTCGGACATGGCGGACGTGGCGCAGAAGCTGGAGCAGCTCGAGATGGCCAT
GGAGATGGGCGGCGTGGCCGGTGCCCCCGAGGATGACGGGTTCGTCTCGCACCTGGCCACGGACACCGTGCACTACAACCCCTCCGACCTGTCGTCCTGG
GTCGAGAGCATGCTGTCGGAGCTCAACGCACCCCCGCCGCCGCTCCCTCCCGCGCCCGCGGCCGCGCCAGCGCCGACGGCCTCCCACCTCGCTTCCACAT
CGTCCACCGTCACGGGCGGCGGCTCCGGCTCTGGGTACTTCGATCTCCCGCCCGCCGTCGACTCGTCCAGCAGCACGTACGCGCTGAAGCCGATCCCCTC
CCCGGTGGCGGCGCCGGCTGACCCGTCCACTGACTCCACGCGGGACCCCAAGCGGATGCGTACTGGCGGCGGCAGCACGTCGTCTTCCTCATCCTCGTCT
TCATCCCTCGGCGGAGGTGGCCCCAGGAGCTCCGTGGGCGACGCTGCTCCGCCGGCCTCCGCGGCGGCGAACGAGCCCGCCGTGCCGGTTGTGATGGTGG
ACACGCAGGAGGCCGGGATCCGGCTCGTGCACGCGCTGCTGGCGTGCGCGGAGGCAGTGCAGCAGGAGAACTTCTCTGCCGCGGAGGCCCTGGTGAAGCA
GATCCCCATGCTGGCCTCGTCGCAGGGCGGCGCCATGCGCAAGGTGGCTGCCTACTTCGGCGAGGCGCTCGCTCGCCGCGTGTACCGCTTCCGTCCGGCC
GCCGACAGCTCCCTCCTCGACGCCGCCTTCGCCGACCTCCTCCACGCCCACTTCTACGAGTCGTGCCCCTACCTCAAGTTCGCCCACTTCACCGCGAACC
AGGCCATCCTCGAGGCGTTCGCCGGCTGCCGCCGCGTCCACGTCGTCGACTTCGGCATCAAGCAGGGGATGCAGTGGCCAGCTCTCCTCCAGGCCCTCGC
CCTCCGACCGGGCGGCCCGCCGTCGTTCCGCCTCACCGGTGTCGGCCCGCCGCAGCCTGACGACACCGACGCCCTGCAGCAGGTGGGTTATAAGCTCGCC
CAGTTCGCGCACACCATCCACGTCGACTTCAAGTACCGCGGCCTCGTCGCCGCCACGCTCGCCGACTTGGAGCCGTTCATGCTGCAACCGGACGGCGAGG
AGAAGGACGACGAGCCCGAGGTGATCGCCGTCAACTCGGTGTTCGAGATGCACCGGCTGCTCGCGCAGCCAGGCGCCCTCGAGAAGGTCCTGGGCACGGT
GCGCGCCGTGCGGCCGAAGATCGTGACCGTCGTCGAGCAGGAGGCCAACCACAACGCCGGCTCGTTCCTGGACCGCTTCACGGAGTCGCTGCACTACTAC
TCCACCATGTTCGATTCCCTTGAGGGCGGGGGCTCCGGCCAGTCCGAGGCCTCGCCGGGCGCTGCCGCGGGCACGGATCAGGTCATGTCCGAGGTGTACC
TCGGCCGGCAGATCTGCAACGTGGTGGCGTGCGAGGGCGCGGAGCGCACGGAGCGCCACGAGACGCTGGGGCAGCTTACGGTTCTCGCCGGCGTGACGAG
ATGGACCTGGGACTCCAACTGGACCGGCCTGTTCGTTCTTCCTCCAATTCCTCTTCAGCTTATCTTTTCCTACTACTGA
>Sobic.001G120900.1
ATGAAGCGCGAGTACCAAGACGCCGGCGGGAGCGGCGGCGACATGGGCTCCTCCAAGGACAAGATGATGGTGGCGGCGGCGGGGGCAGGGGAGCAGGAGG
AGGAGCTGGACGAGATGCTGGCCTCGCTCGGCTACAAGGTGCGTTCGTCGGATATGGCGGACGTCGCACAGAAGCTGGAGCAGCTCGAGATGGCCATGGG
GATGGGCGGCGTTGGCGGCGCCGGCGCTACCGCTGATGACGGCTTCATCTCGCACCTCGCCACGGACACCGTGCACTACAATCCCTCCGACCTGTCGTCC
TGGCTCGAGAGCATGCTGTCCGAGCTCAACGCGCCCCCACCGCCGCTCCCGCCCGCGACGACGCCGCCGGCCCCGAGGCTCGCGTCCACCTCGTCCACCG
TCACAAGTGGCGCCGCCGCCGGTGCTGGCTACTTCGATCTCCCGCCCGCCGTCGACTCGTCCAGCAGCACCTACGCCCTGAAGCCGATCCCCTCGCCGGT
GGCGGTGGCGTCGGCCGACCCGTCCTCCACGGACTCCACGCGGGAGCCCAAGCGGATGCGGACTGGCGGCGGCAGCACGTCGTCTTCGTCTTCCTCGTCG
TCATCCATGGATGGCGGCCGCACTAGGAGCTCCGTGGTCGAGGCTGCCCCGCCCGCGACGCAGGCGCCCGCGGCGGCCAACGGGCCCGCCGTGCCGGTGG
TGGTGATGGACACGCAGGAGGCTGGGATCCGGCTCGTGCACGCGCTGCTGGCGTGCGCGGAGGCCGTGCAGCAGGAGAACTTCTCTGCGGCGGACGCGCT
GGTCAAGCAGATCCCCATGCTGGCCTCGTCGCAGGGCGGTGCCATGCGCAAGGTCGCCGCCTACTTCGGCGAGGCGCTTGCCCGCCGCGTGTATCGCTTC
CGCCCGACGCCGGACACCTCCCTCCTCGACGCCGCCGTCGCCGACTTCCTGCACGCGCACTTCTACGAGTCCTGCCCCTACCTCAAGTTCGCCCACTTCA
CCGCGAACCAGGCAATCCTCGAGGCTTTCGCCGGCTGCCGCCGCGTCCACGTCGTCGACTTCGGCATCAAGCAGGGGCTGCAGTGGCCGGCTCTTCTCCA
GGCCCTCGCCCTCCGTCCTGGCGGCCCCCCATCGTTCCGACTCACCGGCGTCGGCCCACCGCAGCACGACGAGACCGACGCCTTGCAACAGGTGGGCTGG
AAACTTGCTCAGTTCGCGCACACCATCCGCGTCGACTTCCAGTATCGTGGCCTCGTCGCCGCCACGCTCGCTGACCTGGAGCCGTTCATGCTGCAACCGG
AGGGGGACGACAAGGATGAGGAGCCCGAGGTGATCGCCGTCAACTCAGTGTTCGAGCTGCATCGGCTGCTCGCTCAGCCCGGCGCCCTGGAGAAGGTCCT
GGGCACGGTGCGCGCGGTGCGGCCGAGGATCGTGACCGTGGTCGAGCAGGAGGCCAACCACAACTCCGGCACATTCCTTGACCGCTTCACGGAGTCCCTG
CACTACTACTCCACCATGTTCGATTCTCTCGAGGGCGCCGGCTCCGGCCAATCCACCGATGCCTCTCCGGCCGCGGCCGGCGGCACGGACCAGGTCATGT
CCGAGGTGTACCTGGGCCGGCAGATCTGCAACGTTGTGGCATGTGAGGGCGCGGAGCGCACGGAGCGCCACGAGACGCTGAGTCAGTGGCGCGGCCGCCT
CGTCGGCTCCGGGTTCGAGCCCGTGCACCTGGGCTCCAATGCCTACAAGCAGGCGAGCACGCTGCTGGCACTCTTCAACGGCGGCGACGGGTACAGGGTG
GAGGAGAAGGACGGGTGCCTGACCCTGGGGTGGCATACGCGCCCGCTCATCGCCACCTCGGCATGGCGCCTCGCCGCTCCGTGA
>Seita.9G123000.1
ATGAAGCGCGAGTACCAAGACGCCGGCGGGAGCGGCGGTGACATGGGCTCCTCCAAGGACAAGATGATGGCGGCGGCGGCGGGCGCGGGGGAGCAGGATG
AGGAGGTGGACGAGCTGCTGGCCGCGCTCGGGTACAAGGTGCGCTCGTCGGACATGGCGGACGTCGCGCAGAAGCTGGAGCAGCTCGAGATGGCCATGGG
GATGGGCGGCGCCGGCGCTGCTGCCGATGACGGGTTCGTGTCGCACCTCGCCACGGACACAGTGCACTACAACCCCTCCGACCTGTCGTCCTGGGTCGAG
AGCATGCTGTCCGAGCTCAACGCGCCCCCGCCGCCGCTCCCGCCCGCGCCGCCGGCTCCGCGGCTCGCGTCCACCTCTTCCACCGTCACGGGTGGCGCCG
CCGCCGGTGGCGTCTACTTTGATCTCCCGCCCGCCGTCGACTCGTCCAGCAGCACGTACGCCCTCAAGCCGATCCCCTCGCCGGCGGCGGCGTCGGCCGA
CCCGTCAACGGACTCGGCGCGGGAGCCCAAGCGGATGCGAACTGGCGGCGGCAGCACGTCGTCTTCCTCCTCATCGTCCTCATCCCTGGACGGCGGTCGC
ACCAGGAGCTCCGTGGTCGAGGCGGCCCCGCCGGCGGCGCAAGCGTCCGCGGCGGCCAGCGGGCCCGCGGTGCCGGTGGTGGTGGTGGACACGCAGGAGG
CCGGGATCCGGCTCGTGCACGCGCTGCTGGCTTGCGCGGAGGCCGTGCAGCAGGAGAACTTCGCGGCGGCGGAGGCGCTGGTCAAGCAAATCCCCATGCT
GGCCTCGTCGCAGGGCGGCGCCATGCGCAAGGTCGCCGCCTACTTCGGCGAGGCGCTCGCTCGCCGTGTGTACCGCTTCCGCCCCGCCCCGGACAGCTCC
CTCCTCGACGCCGCCTTCGCCGACCTCCTCCACGCGCACTTCTACGAGTCCTGCCCCTACCTCAAGTTCGCCCACTTCACCGCGAACCAGGCCATCCTCG
AGGCGTTCGCCGGCTGCCGCCGCGTCCACGTCGTCGACTTCGGCATCAAGCAGGGGATGCAGTGGCCGGCTCTCCTCCAGGCCCTCGCCCTCCGTCCTGG
CGGTCCCCCATCGTTCCGCCTCACCGGCGTCGGCCCGCCGCAGCCGGACGAGACCGACGCCCTGCAGCAGGTGGGTTGGAAGCTCGCCCAGTTCGCGCAC
ACCATCCGCGTCGACTTCCAGTACCGAGGCCTCGTCGCCGCCACGCTCGCTGACCTGGAGCCGTTCATGCTGCAACCGGACGGCGAGGACACGGATGACG
AACCCGAGGTGATCGCCGTCAATTCAGTGTTCGAGCTGCATCGGCTGCTGGCGCAGCCCGGCGCCCTGGAGAAGGTCCTGGGCACGGTGCGCGCAGTGCG
GCCAAGGATCGTGACCGTGGTCGAGCAGGAGGCCAACCACAACTCCGGCTCATTCCTGGACCGCTTCACGGAGTCGCTGCACTACTACTCCACCATGTTC
GATTCTCTCGAGGGCGCCGGCTCCGACAATTCCGCCGCCGATGCCTCTCCGGCCCCGGCCGGCGGCACGGACCAGGTCATGTCCGAGGTGTACCTCGGCC
GGCAGATCTGCAACGTCGTGGCGTGCGAGGGCACTGAGCGCACGGAGCGCCACGAGACGCTGGGGCAGTGGCGCAACCGCCTGGGCCGCGCTGGGTTCGA
GCCCGTGCACCTGGGCTCCAATGCCTACAAGCAGGCGAGCACGCTGCTGGCGCTCTTCGCCGGCGGCGACGGGTACAGGGTGGAGGAGAAGGACGGGTGC
CTGACCCTGGGGTGGCATACGCGCCCGCTCATCGCCACCTCGGCATGGCGCGCCGCCGCGCCGTGA
>Sevir.9G121800.1
ATGAAGCGCGAGTACCAAGACGCCGGCGGGAGCGGCGGTGACATGGGCTCCTCCAAGGACAAGATGATGGCGGCGGTGGCGGGCGCGGGGGAGCAGGATG
AGGAGGTGGACGAGCTGCTGGCCGCGCTCGGGTACAAGGTGCGCTCGTCGGACATGGCGGACGTCGCGCAGAAGCTGGAGCAGCTCGAGATGGCCATGGG
GATGGGCGGCGCCGGCGCTGCTGCCGATGACGGGTTCGTGTCGCACCTCGCCACGGACACAGTGCACTACAACCCCTCCGACCTGTCGTCCTGGGTCGAG
AGCATGCTGTCCGAGCTCAACGCGCCCCCGCCGCCGCTCCCGCCCGCGCCGCCGGCTCCGCGGCTCGCGTCCACCTCTTCCACCGTCACGGGTGGCGCCG
CCGCCGGTGGCGTCTACTTTGATCTCCCACCCGCCGTCGACTCGTCCAGCAGCACGTACGCCCTCAAGCCGATCCCCTCGCCGGCGGCGGCGTCGGCCGA
CCCGTCAACGGACTCGGCGCGGGAGCCCAAGCGGATGCGAACTGGCGGCGGCAGCACGTCGTCTTCCTCCTCATCGTCCTCATCCCTGGACGGCGGTCGC
ACCAGGAGCTCCGTGGTCGAGGCGGCCCCGCCGGCGGCGCAAGCGTCCGCGGCGGCCAGCGGGCCCGCGGTGCCGGTGGTGGTGGTGGACACGCAGGAGG
CCGGGATCCGGCTCGTGCACGCGCTGCTGGCTTGCGCGGAGGCCGTGCAGCAGGAGAACTTCGCGGCGGCGGAGGCGCTGGTCAAGCAAATCCCCATGCT
GGCCTCGTCGCAGGGCGGCGCCATGCGCAAGGTCGCCGCCTACTTCGGCGAGGCGCTCGCTCGCCGTGTGTACCGCTTCCGCCCCGCCCCGGACAGCTCC
CTCCTCGACGCCGCCTTCGCCGACCTCCTCCACGCGCACTTCTACGAGTCCTGCCCCTACCTCAAGTTCGCCCACTTCACCGCGAACCAGGCCATCCTCG
AGGCGTTCGCCGGCTGCCGCCGCGTCCACGTCGTCGACTTCGGCATCAAGCAGGGGATGCAGTGGCCGGCTCTCCTCCAGGCCCTCGCCCTCCGTCCTGG
CGGTCCCCCATCGTTCCGCCTCACCGGCGTCGGCCCGCCGCAGCCGGACGAGACCGACGCCCTGCAGCAGGTGGGTTGGAAGCTCGCCCAGTTCGCGCAC
ACCATCCGCGTCGACTTCCAGTACCGAGGCCTCGTCGCCGCCACACTCGCTGACCTGGAGCCGTTCATGCTGCAACCGGACGGCGAGGACACGGATGACG
AACCCGAGGTGATCGCCGTCAATTCAGTGTTCGAGCTGCATCGGCTGCTGGCGCAGCCCGGCGCCCTGGAGAAGGTCCTGGGCACGGTGCGCGCAGTGCG
GCCAAGGATCGTGACCGTGGTCGAGCAGGAGGCCAACCACAACTCCGGCTCATTCCTGGACCGCTTCACGGAGTCGCTGCACTACTACTCCACCATGTTC
GATTCTCTCGAGGGCGCCGGCTCCGGCAATTCCGCCGCCGATGCCTCTCCGGCCCCGGCCGGCGGCACGGACCAGGTCATGTCCGAGGTGTACCTCGGCC
GGCAGATCTGCAACGTCGTGGCGTGCGAGGGCACTGAGCGCACGGAGCGCCACGAGACGCTGGGGCAGTGGCGCAACCGCCTGGGCCGCGCTGGGTTCGA
GCCCGTGCACCTGGGCTCCAATGCCTACAAGCAGGCGAGCACGCTGCTGGCGCTCTTCGCCGGCGGCGACGGGTACAGGGTGGAGGAGAAGGACGGGTGC
CTGACCCTGGGGTGGCATACGCGCCCGCTCATCGCCACCTCGGCATGGCGCGCCGCCGCGCCGTGA
>Pavir.Ia00840.1
ATGAAGCGCGAGTACCAAGACGCCGGCGGGAGCGGCGGCGACATGGGCTCCTCCAAGGACAAGATGATGGCGGCGGCGGCGGGGGAGCAGGATGAGGAGG
TGGACGAGCTGCTGGCCGCGCTCGGGTACAAGGTGCGCTCGTCCGACATGGCGGACGTCGCGCAGAAGCTGGAGCAGCTCGAGATGGCCATGGGAATGGG
CGGCGTGGGCGGCGCCGCCACAGCCGTCGATGACGGGTTTGTCTCGCACCTCGCCACGGACACAGTGCACTACAACCCCTCCGACCTGTCGTCCTGGGTC
GAGAGCATGCTGTCCGAGCTCAACGCGCCGCCGCCGCCGCTCCCCACAGCGCCGCCGGCTCCGCGGCTCGCGTCCACCTCGTCCACCGTCACGGGTGGCG
CCGCCGCCGGTGGAGGGTACTTTGATCTCCCGCCCGCCGTCGACTCGTCCAGCAGCACGTACGCTCTGAAGCCGATCCCCTCGCCGGTGGCGGCGTCGGC
GGACCCGTCAACGGACTCGACGCGGGAGCCCAAGCGGATGCGAACTGGCGGCGGCAGCACGTCGTCTTCCTCTTCCTCGTCGTCTTCCCTGGACGGCGGC
CGCACCAGGAGCTCCGTGGTCGAGGCGGCCCCGCCGGCGACGCAAGCGTCCGCGGCGGCCAACGCGCCCGCGGTGCCGGTGGTGGTGGTGGACACGCAGG
AGGCCGGGATCCGGCTCGTGCACGCGCTGCTGGCCTGCGCGGAGGCCGTGCAGCAGGAGAACTTCACCGCCGCGGAGGCGCTGGTCAAGCAAATCCCCAT
GCTGGCATCGTCGCAGGGCGGCGCCATGCGCAAGGTCGCCGCCTACTTCGGCGAGGCGCTCGCTCGCCGCGTGTACCGCTTCCGCCCTGCCCCGGACAGC
TCCCTCCTCGACGCTGCCTTCGCCGACCTCCTCCACGCGCACTTCTACGAGTCCTGCCCCTACCTCAAGTTCGCCCACTTCACCGCGAACCAGGCCATCC
TGGAGGCGTTCGCCGGCTGCCGCCGCGTCCATGTCGTCGATTTCGGCATCAAGCAGGGGATGCAGTGGCCGGCTCTTCTCCAGGCTCTTGCCCTCCGTCC
TGGCGGCCCCCCATCGTTCCGCCTCACCGGCGTCGGCCCGCCGCAGCCGGACGAGACCGACGCTTTGCAGCAGGTTGGTTGGAAGCTTGCCCAGTTCGCG
CACACAATCCGCGTCGACTTCCAGTACCGCGGCCTCGTCGCCGCCACGCTCGCTGACCTTGAGCCGTTCATGCTGCAACCGGACGGCGAGGATACGGATG
ACGAGCCCGAGGTGATCGCCGTCAACTCGGTGTTCGAGCTGCATCGGCTGCTGGCGCAGCCCGGCGCCCTGGAGAAGGTCCTGGGCACGGTGCGCGCAGT
GCGGCCGAGGATCGTGACCGTGGTCGAGCAGGAGGCCAACCACAACTCCGTCTCATTCCTGGACCGCTTCACGGAGTCGCTGCACTACTACTCCACCATG
TTCGATTCCCTCGAGGGCGCCGGCTCCGGCCAATCCGCCGATGCCGCCCCGGCCGCGGCCGGCGGCACGGACCAGGTCATGTCCGAGGTGTACCTCGGCC
GGCAGATCTGTAACGTCGTGGCGTGCGAGGGTGCGGAGCGCACCGAGCGGCACGAGACGCTGGGGCAGTGGCGCAACCGCCTGGGCGGCGCCGGGTTCGA
GCCCGTCCACCTGGGCTCCAATGCCTACAAGCAGGCGAGCACGCTACTGGCGCTGTTCGCCGGCGGCGACGGGTACAGGGTGGAGGAGAAGGACGGGTGC
CTGACCCTGGGGTGGCACACGCGCCCGCTCATCGCCACCTCGGCATGGCGCGTCGCCGCGCCGTGA
>Pavir.Ib04357.1
ATGAAGCGCGAGTACCAAGACGCCGGCGGGAGCGGCGGCGACATGGGCTCCTCCAAGGACAACATGATGGCGGCGGCGGCGGGGGAGCAGAATGAGGAGG
TGGACGAGCTGCTGGCCGCGCTCGGGTACAAGGTGCGCTCGTCGGACATGGCGGACGTCGCGCAGAAGCTGGAGCAGCTCGAGATGGCCATGGGGATGGG
CGGCGTGGGCGGCGCCGGCGCCGCCGCCGATGACGGGTTCGTCTCGCACCTCGTCACGGACACAGTGCACTACAACCCCTCCGACCTGTCGTCCTGGGTC
GAGAACATGCTGTCCGAGCTCAACGCGCCCCCGCCCCGCTCCCGCCGGCTCCGCGGCTCGCGGTACTTTGATCTCCCGCCCGCCGTCGACTCGTCCAGCA
GCACGTACGCGCTCAAGCCGATCCCCTCGCCGGTGGCGGCGTCGGCGGACCCGTCAACGGACTCGACGCGGGAGCCCAAGCGGATGCGGACTGGCGGCGG
CAGCACGTCGTCTTCCTCTTCGTCGTCGTCATCCCTGGACGGCGGCCGCACCAGGAGCTCCGCGGTCGAGGCGGCCCCGCCGGCGACGCAAGCGTCCGCG
GCGGCCAACGCGCCCGCGGTGCCGGTGGTGGTGGTGGACACGCAGGAGGCCGGGATCCGGCTCGTGCACGCGCTGCTGGCCTGCGCGGAGGCCGTGCAGC
AGGAGAACTTCACCGCGGCGGAGGCGCTGGTCAAGCAAATCCCCATGCTGGCATCGTCGCAGGGCGGCGCCATGCGCAAGGTCGCCGCCTACTTCGGCGA
GGCGCTCGCTCGCCGCGTGTACCGCTTCCGCCCTGCCCCGGACAGCTCCCTCCTCGACGCCGCCTTCGCCGACCTCCTCCACGCGCACTTCTACGAGTCC
TGCCCCTACCTCAAGTTCGCCCACTTCACCGCGAACCAGGCCATCCTCGAGGCGTTCGCCGGCTGCCGCCGCGTCCATGTCGTCGATTTCGGCATCAAGC
AGGGGATGCAGTGGCCGGCTCTTCTCCAGGCCCTCGCCCTCCGTCCTGGCGGCCCACCGTCGTTCCGCCTCACCGGCGTCGGCCCGCCGCAGCCGGACGA
GACCGACGCCTTGCAGCAGGTTGGTTGGAAGCTTGCCCAGTTCGCGCACACAATCCGCGTCGACTTCCAGTACCGCGGCCTCGTCGCCGCCACGCTTGCT
GACCTTGAGCCGTTCATGCTGCAACCGGACGGCGAGGACACGGATGACGAGCCTGAGGTGATCGCCGTGAACTCGGTGTTCGAGCTGCATCGGCTGCTGG
CGCAGCCCGGCGCCCTGGAGAAGGTCCTGGGCACGGTGCGCGCGGTGCGGCCGAGGATCGTGACCGTGGTCGAGCAGGAGGCCAATCACAACTCCGGCTC
ATTCCTGGACCGCTTCACGGAGTCGCTGCACTACTACTCCACCATGTTCGATTCCCTCGAGGGCGCCGGCGCCGGCCAATCCGCCGATGCCGCTCCGGCC
GCGGCCGGCGGCACGGACCAGGTCATGTCCGAGGTGTACCTTGGCCGGCAGATCTGCAACGTCGTGGCGTGCGAGGGCGCGGAGCGCACGGAGCGCCACG
AGACGCTGGGGCAGTGGCGCAACCGCCTGGGCCGCGCAGGGTTCGAGCCCGTCCACCTGGGCTCCAATGCCTACAAGCAGGCGAGCACGCTGCTGGCGCT
GTTCGCCGGCGGCGACGGATACAGGGTGGAGGAGAAGGACGGGTGCCTGACCCTGGGGTGGCACACGCGCCCGCTCATCGCTACCTCGGCATGGCGCCTC
GCCGCGCCGTGA
>Pahal.I02073.1
ATGAAGCGCGAGTACCAAGACGCCGGCGGGAGCGGCGGCGACATGGGCTCCTCCAAGGACAAGATGATGCCGGCGGCGGCGGGGGAGCAGGATGAGGAGG
TGGACGAGCTGCTGGCCGCGCTCGGGTACAAGGTGCGCTCGTCGGACATGGCGGACGTCGCGCAGAAGCTGGAGCAGCTCGAGATGGCCATGGGGATGGG
CGGCGTGGGCGCCGCCGGCGCCGCCGCCGATGACGGGTTCGTCTCGCACCTCGCCACGGACACAGTGCACTACAACCCCTCCGACCTGTCGTCCTGGCAT
GCTGTCCGAGCTCAACGCGCCCCGCCGCCGCTCCCGCCCGCGCCGCCGGCTCCGCGGCTCGCGTCCACCTCGTCCACCGTCACGGGTGGCGCCACCGCCG
GTGGAGGGTACTTTGATATCCCGCCCGCCGTCGACTCGTCCAGCAGCACGTACGCGCTCAAGCCGATCCCCTCGCCGGTGGCGGCGTCGGCGGACCCGTC
AACGGACTCGACGCGGGAGCCCAAGCGGATGCGAACTGGCGGCGGCAGCACGTCGTCTTCCTCTTCCTCGTCGTCATCCCTGGACGGCGGTCGCGCCAGG
AGCTCCGTGGTCGAGGCGGCCCCGCCGGCGACGCAAGCGTCCGCGGCGGCCAACGCGCCCGCCGTGCCGGTGGTGGTGGTGGACACGCAGGAGGCCGGGA
TCCGGCTCGTGCACGCGCTGCTGGCTTGCGCGGAGGCCGTGCAGCAGGAGAACTTCACCGCGGCGGAGGCGCTGGTCAAGCAAATCCCCATGCTGGCATC
GTCGCAGGGCGGCGCCATGCGCAAGGTCGCCGCCTACTTCGGCGAGGCGCTCGCTCGCCGCGTGTACCGCTTCCGCCCTGCCCCGGATAGCTCCCTCCTC
GACGCCGCCTTCGCCGACCTCCTGCACGCGCACTTCTACGAGTCCTGCCCCTACCTCAAGTTCGCCCACTTCACCGCGAACCAGGCCATCCTGGAGGCGT
TCGCCGGCTGCCGCCGCGTCCATGTCGTCGATTTCGGCATCAAGCAGGGGATGCAGTGGCCGGCTCTTCTCCAGGCCCTCGCCCTCCGTCCTGGCGGCCC
CCCATCGTTCCGGCTCACTGGCGTCGGCCCGCCGCAGCCGGACGAGACCGACGCCTTGCAGCAGGTGGGTTGGAAGCTTGCCCAGTTCGCGCACACAATC
CGCGTCGACTTCCAGTACCGCGGCCTCGTCGCCGCCACGCTCGCTGACCTTGAGCCGTTCATGCTGCAACCGGACGGCGAGGACACGGATGACGAGCCCG
AGGTGATCGCCGTGAACTCAGTGTTCGAGCTGCATCGGCTGCTGGCGCAGCCCGGCGCGCTGGAGAAGGTCCTGGGCACGGTGCGCGCGGTGCGGCCAAG
GATCGTGACCGTGGTCGAGCAGGAGGCCAACCACAACTCCGGCTCATTCCTGGACCGCTTCACGGAGTCGCTGCACTACTACTCCACCATGTTCGATTCT
CTCGAGGGCGCCGGCTCCGGCCAATCCGCCGATGCCGCTCCGGCCGCGGCCGGCGGCACGGACCAGGTCATGTCCGAGGTGTACCTCGGCCGGCAGATCT
GCAACGTCGTGGCGTGCGAGGGCGCGGAGCGCACGGAGCGCCACGAGACGCTGGGGCAGTGGCGCAACCGGCTGGGCCGCGCCGGGTTCGAGCCCGTCCA
CCTGGGCTCCAATGCCTACAAGCAGGCGAGCACGCTGCTGGCGCTCTTCGCCGGCGGCGACGGGTACAGGGTGGAGGAGAAGGACGGGTGCCTGACCCTG
GGGTGGCACACGCGCCCGCTCATCGCCACCTCGGCATGGCGCATGGCCGCGCCGTGA
>orange1.1g043131m
ATGAAGAGGGAGCACAGCCAACTGGACCCACCTCCTCCTCCGCCATCCTGCCTGGCGGGGCCGTCCGGCAAAGGCAAGATGTGGGAAGAAGAGCAGACAG
ATGGCGGCGGGATGGATGAGCTTCTGGCCGTTTTGGGATACAACGTGAGATCTTCGGATATGGTTGAAGTTGCTCAGAAGATTGAACAGCTTGAAGAAGC
TATGGGTGCTTTTCAGGCGGATGGTATCAACCATTTGGCTACTGATACCGTCCACTACGATCCCTCTAATTTATGTACTTGGCTCGAAAGCATGCTCACC
GAATTCAATCCCACCATGCCCGCGGGTTTGGGTTTAGATCCGGTGCCCGCACCTTCCGTTTTTGACGACTCTTCCTTCGTTGCTCCGGCCGAATCATCGA
CAATCACGTCCCTTGACTTTAGCCATCAGCGCGTTTTGGAAGAACCCAGTACCTCGGACTACGATCTGAAAGCGATTCCTGGTAAGGCCATGTATGGCGC
TAACAATTCTCAAAACAGCAGTAATAATTATCTGAGTCTATCGTCAGCATCAGCGTCGTCACTCTCATCCTCAACAACTACTAGAGAGAACAAGCGCTTG
AAAACCTCTGAGTTCTACCCGCCCGAGTCAACCCGCCCGATCGTCCTTGCTGACTCCCAAGAGAACGGAATCCGGCTCGTCCACGCCCTGATGGCTTGCG
CTGAAGCCGTTCAACAGAACAACCTCACTCTAGCAGAAGCATTTGTCAAGCAGATTCGGTTTCTGGCAGTTTCCCAAGCCGGCGCCATGGGCAAAGTAGC
CACTCACTTCGCCGAAGCCCTAGCTCGTCGTATTTACGGGCTTTACCCTCAAAGCCCGATCGATCATTCCTTCTCGGAACTTCTCGAGATGCAGTTCTAC
GAAACGTGCCCGTATTTGAAATTCGCTCACTTCACTGCCAATCAAGCCATCCTTGAAGCTTTTGACGGGAAAAGGCGAGTCCACGTCATTGATTTCTCTA
TGAATCAGGGCATGCAGTGGCCCGCTCTGATGCAAGCATTAGCTCTCCGACCCGGTGGCCCCCCGGCTTTTCGTCTCACCGGGATCGGACCGCCGGCGGC
TGACAACACTGACCAGTTGCAGCAAGTGGGTTGGAAGTTGGCTCAGCTGGCTGAAAGCATTCATGTTGAGTTTGAATACAGGGGCTTCGTTGCTAATAGC
TTAGCCGATCTTGATGCTTCTATGTTGGAAATCAAACCAAGTGAGGTTGACTCAGTGGCTGTCAACTCGGTGTTCGAGCTGCATAAGCTGCTGGCCCAAC
CGGGTGCTATTGATAAAGTGCTTTCTGTTGTTAAGAACATTAAGCCGGATATTTTCACAGTTGCAGAGCAAGAAGCCAATCATAACGGTCCGGTTTTCTT
GGACCGGTTCACAGAGTCATTGCATTACTACTCGACTATGTTTGACTCGTTGGAGGGGTCGGTTAACAGTCCCGAGAATCATAAGGCTATGACCGAGGCG
TACATGGGGAATCAGATTTGTAATGTGGTGGCCTGTGAAGGAGCGGACCGGGTCGAGAGACACGAGACGCTGGCTCAGTGGCGAACGAGGTTCAGTTCGG
CCGGATTCATTCCGGCCCACATTGGGTCAAATGCGTACAAGCAAGCTAGCATGTTGTTGGCCTTGTTCGCCGGCGGAGACGGTTATAAAGTTGAGGAGAA
TAATGGGTGTCTCACTCTCGGTTGGTACACGCGCCCGCTCATTGCCACCTCGGCTTGGAAACTCGCTGCAAAGCGGTAG
>Ciclev10017466m
ATGAAGAGGGAGCACAGCCAACTGGACCCACCGCCACCACCTCCTCCTCCGCCATCCTGCGTGGCGAGGCCGTCCGGCAAAGGCAAGATGTGGGAAGAAG
AGCAGACGGATGGCGGGATGGATGAGCTTCTGGCCGTTTTGGGATACAACGTGAGATCTTCGGATATGGTTGAAGTTGCTCAAAAGATTGAACAGCTTGA
AGAAGCTATGGGTGCTTTTCAGGCGGATGGTATCAACCATTTGGCTTCTGATACCGTCCACTACGATCCCTCTAATTTATGTACTTGGCTCGAAAGCATG
CTCACCGAATTCAATCCCACCATGCCCGCGGGTTTGGGTTTAGATCCGGTGCCCGCACCTTCCGTTTTTGACGACTCTTCCTTCATTGCTCCGGCCGAAT
CATCGACAATCACGTCCCTTGACTTTAGCCATCAGCGCGTTTTGGAAGAACCCAGTACCTCGGACTACGATCTGAAAGCGATTCCTGGTAAGGCCATGTA
TGGCGCTAACAATTCTCAAAACAGCAGTAATAATTATCTGAGTCTATCGTCAGCATCAGCGTCGTCACTCTCATCCTCAACAACTACTAGAGAGAACAAG
CGCTTGAAAACCTCTGAGTTCTACCCGCCCGAGTCAACCCGCCCGATCGTCCTCGCTGACTCCCAAGAGAACGGAATCCGGCTCGTCCACGCCCTGATGG
CTTGCGCTGAAGCCGTTCAACAGAACAACCTCACTCTAGCAGAAGCATTTGTCAAGCAGATTCGGTTTCTGGCAGTTTCCCAAGCCGGCGCCATGGGCAA
AGTAGCCACTCACTTCGCCGAAGCCCTAGCTCGTCGTATTTACGGGCTTTACCCTCAAAGCCCGATCGATCATTCCTTCTCGGAACTTCTCGAGATGCAG
TTCTACGAAACGTGCCCGTATTTGAAATTCGCTCACTTCACTGCCAATCAAGCCATCCTTGAAGCTTTTGACGGGAAAAGGCGAGTCCACGTCATTGATT
TCTCTATGAATCAGGGCATGCAGTGGCCCGCTCTGATGCAAGCATTAGCTCTCCGACCCGGTGGCCCCCCGGCTTTTCGTCTCACCGGGATCGGACCGCC
GGCGGCTGACAACACTGACCAGTTGCAGCAAGTGGGTTGGAAGTTGGCTCAGCTGGCTGAAAGCATTCATGTTGAGTTTGAATACAGGGGCTTCGTTGCT
AATAGCTTAGCCGATCTTGATGCTTCTATGTTGGAAATCAAACCAAGTGAGGTTGACTCAGTGGCTGTCAACACGGTGTTCGAGCTGCATAAGCTGCTGG
CCCAACCGGGTGCTATTGATAAAGTGCTTTCTGTTGTTAAGAACATCAAGGCGGATATTTTCACCGTTGCAGAGCAAGAAGCCAATCATAACGGTCCGGT
TTTCTTGGACCGGTTCACAGAGTCATTGCATTACTACTCGACTATGTTTGACTCGTTGGAGGGGTCGGTTAACAGTCCCGAGAATCATAAGGCTATGACC
GAGGCGTACTTGGGGAATCAGATTTGTAATGTGGTGGCCTGTGAAGGAGCGGACCGGGTCGAGAGACACGAGACGCTGGCTCAGTGGCGAACGAGGTTCG
GTTCGGCCGGATTCATTCCGGCCCACATTGGGTCGAATGCGTACAAGCAAGCTAGCATGTTGTTGGCCTTGTTCGCCGGCGGAGACGGTTATAAAGTTGA
GGAGAATAATGGGTGTCTCACTCTCGGTTGGTACACGCGCCCGCTCATTGCCACCTCGGCTTGGAAACTCGCTGCAAAGCGGTAG
>Manes.17G080200.1
ATGCGAGTCCCAATCCCCAATGTGCAGATTCCTCACTCTCCCTCACCTATTTGCAGAAGAAGCCCCCTTTGGTTTTTGAGCACCACCACTCACCACTCTC
GATCTCAGAAACCCATATCCTCAAGCAAAACAGAGGAGATCGAGATCCAAATCATGAAAAGGGAACACCCAAATCTCTATCCTAGATTAGACCCAGCTTC
TGCTGGCAGTTCTTCTTCTAGCTATTCGGCCATCCCACCTGCTAATCCCAATACCAGTACTGATACTTCTCGCAAAGCCGAGATGTGGGAAGACGAAGCT
CAAGTTGATGGCGGAATGGATGAGCTTTTGGCTGTTTTAGGTTACAAGGTAAGGTCGTCGGACATGGCAGAAGTCGCCCAAAAGCTTGAACAGCTAGAAG
AAGTTATGGGTCTTGTACAAGAAGATGGACTTTCTCATCTTGCTTCTGAAACTGTCCATTTTAATCCTTCTGATCTATCCACTTGGCTGGAAAGTATGCT
TTCTGAGTTCAACCCAAACCCCAATTTTGATTCTGTTGTGGCTGCACAGCCTTCTTCTTTAGATGATTCATTTTTCGCTCCTCCTGAGTCTTCCACCATC
ACCTCTATCGATTTCGCCGACCATGTCAATCAACAACAACGGCAAGAGTATCAAAATACCAACAAGCACAACGGTCGTGGAGTGGTGTTTCATGAATCTT
CATCTTCTGATTACGATCTCAAAGCTATTCCTGGTAAGGCTGTGTTTGCCCAAAATCCTCAAATTGATTCCTCCTCTTTCTCATCTCGAGATCCCAAGCG
CTTAAAACCCACAACCACGACCACAGACCACCTGTACCCAGCAACGGCAGCATCATCATCGTCTTCAACCATTGTTGGTGGTGGGGGTGGTGGTTCTTTA
GGTGTTTCGACTGAGTCAACTCGTCCTGTTGTCCTGGTTGACTCACAAGAGAACGGAATCCGACTCGTTCATCTCCTAATGGCCTGCGCCGAAGCCGTAC
AAGAAAATAATATACCTATTGCGGAGGCCCTCGTCAAGCAAATCGGTTTCTTGGCCTTTTCTCAAGCCGGAGCGATGCGTAAAGTCGCTGCCTACTTCGC
CGAAGCCTTAGCTCGCAGAATCTACAGACTCTATCCTCAAAGCCCTATGGACCATTCGCTCACCGATATCCTTCAGATGCACTTCTACGAAACCGGCCCT
TATCTCAAATTCGCTCACTTCACCGCTAATCAAGCAATTCTCGAGGCTTTTGAAGGGAAAAAACGAGTGCACGTTATTGACTTCTCCATGAACCAAGGGA
TGCAGTGGCCTGCGTTGTTGCAAGCTCTCGCGCTCAGACCTGGTGGTCCGCCGGCGTTTCGTTTAACCGGGATTGGACCGCCGTCTCATGATAACTCGGA
CCATCTTCAAGAAGTGGGTTTAAAATTGGCTCAGTTGGCAGAGACAATCCATGTTGAGTTTGAGTATCGAGGATTTGTAGCTAATAGTCTAGCTGATCTC
GATGCGTCTATGCTCGAACTCAGACCCAGTGAGTTCGAGTCCGTTGCTGTTAACTCAGTTTTCGAGTTGCATGAGTTGTTAGCGAGACCAGGCGCCATTG
AAAAGGTCCTTTCGGTGGTGAAGCAGATGAAACCGGAGATTGTTACCATTGTTGAGCAAGAAGCGAACCATAATGGTCCAGTTTTCCTGGACCGGTTCAC
TGAGTCATTGCATTATTACTCGACCATGTTCGACTCGTTGGAGGGATCAGTGAGCAGCCAAGATAAGGTGATGTCAGAGGTGTATTTAGGGAAACAAATT
TGCAATGTGGTGGCATGTGAAGGGGCAGACCGAGTTGAGAGACACGAAACCCTCAATCAGTGGCGAACTCGTCTGGGTTCTTCCGGGTTTGTGCCGGTTC
ACCTCGGGTCCAACGCATTCAAACAAGCAAGCATGTTACTGGCCCTATTTGCGGGCGGAGATGGGTATAGAGTGGAAGAGAATAATGGGTGTTTGATGTT
GGGATGGCATACACGGCCGCTGATTGCAACCTCAGCGTGGCGGCCGGCCAGCAAATAA
>Manes.15G130800.1
ATGAAAAGGGAATACTCAAATCTCCACCCTCGTTTAGACCCAGCTACTGCTGGCAGCTCTTCTTCTGGCTACTCCAACATGCCACTTGCCAATTCCAATC
TCAATAGTGATGCTTCTTGCAAAGCCAAGATGTGGGCTGACGATGCTCAAGCTGATGGTGGGATGGATGAGCTTTTGGCTGTTTTGGGTTACAAGGTAAG
GTCGTCGGACATGGCGGAGGTCGCCCAGAAGCTTGAACAGCTAGAGGAAGTCATGGGTCAGGTACATGAAGATGGGTTTTCTCATATTGCTTCTGAAACA
GTCCACTATAATCCCTCCGATCTATCTACATGGCTGGAAAGCATGCTCTCCGAGCTCAACCCAAATCCCATTTTTGATCCTGTTGTTGTGCCTGCCCAGC
CTACTTTAGATGATTCATTTTTTGCTCCTCCTGAATCTTCCACCATCACCTCTATTGATTTTGCCGAACATACCCACCAACAAGGACGGCAAAAGCAGCA
AAACACAAACAAGCAAAGTCGAGGTGTGGTGTTTGAAGAATCTTCTTCTTCTGATTACGATCTCAAAGCTATTCCTGGTAAGTCCGTTTTTGCCCAATCT
CATCAAATTGATTCCTCCTCTTCGTCGTCTCGAGATCCCAAGCGCCTGAAACCCGCTACCTCAGACCACCTATACCCACCAGCAGCAGCATCACCGTCGT
CTTCCACTATTGGTGCTGCTGGCTCCTTTGCTGTTTCAACTGAGTCAACTCGTCCAGTAGTCCTGGTTGACTCACAAGAGAACGGAATCCGCCTTGTTCA
TCTCCTAATGGCATGTGCCGAAGCCGTCCAACAAAATAATATACCTCTTGCGGAAGCCCTCGTCAAGCAAATCGGTTACTTGGCCGTCTCTCAAGCCGGA
GCTATGCGTAAGGTTGCCACCTACTTCGCCGAGGCCTTGGCTCGCAGAATTTACAGGCTCTATCCTCAAAGTCCCATCGACCATTCTCTCTCCGATATTC
TACAGATGCACTTCTATGAAACCTGTCCTTATCTCAAATTCGCTCACTTCACAGCAAATCAAGCAATCCTCGAGGCCTTTGAAGGGAAAAAACGAGTGCA
CGTTATCGACTTCTCCATGAATCAAGGGATGCAGTGGCCTGCCTTGTTGCAAGCTCTCGCGCTCAGGCCTGGTGGTCCGCCGGCTTTTCGCTTAACCGGG
ATTGGACCGCCGTCTCATGATAACTCCGATCATCTTCAAGAAGTAGGCTGGAAGTTGGCTCAGTTGGCAGAGACTATACATGTTGAATTCGAGTATCGGG
GATTTGTGGCTAATAGTCTAGCTGATCTCGACGCTTCTATGCTCGAACTCAGACCCAGTGAGTTCGAGTCCGTCGCTGTTAACTCCGTTTTCGAGTTGCA
TAAGTTGTTGGCGAGGCCAGGCGCCATCGAAAAGGTTCTCACGGTGGTGAAACAGATGAAACCAGAGATTATTACAATTGTTGAGCAAGAAGCGAACCAT
AATTGCCCGGTTTTCTTGGACCGATTCACGGAGTCATTGCATTACTACTCGACTCTGTTCGACTCATTGGAGGGATCGGTGAGTTCCCAGGATAAGGTGA
TGTCAGAGGTGTATTTAGGGAAGCAGATATGCAATGTCGTGGCATGTGAAGGAGTGGACCGAATCGAAAGACACGAGACGCTGACTCAGTGGCGAACTCG
TCTGGGTTCCTCCGGATTTGTACCCGTTCATCTCGGATCAAACGCATTCAAGCAAGCAAGCATGCTACTAGCCTTATTTGCCGGCGGAGATGGGTACAGA
GTGGAAGAGAACAACGGGTGTTTGATGCTGGGATGGCATACTAGGCCGCTGATCGCAACCTCAGCCTGGCGGCTGGCCAACAAACAAGCAGCTGTAGCTC
ACTGA
>29692.m000540
ATGAAAAGGGAACACCCCAATCTCCATCCTCGGTTAGACCCAGCTGGTGTTGGAAGCTCTTCTTCAACTGGGTATCCTACCATGGCAAATAACACCTATT
TCAATGAAGTTAACACTTGCAAAGGCAAGATTTGGGAAGACGAAGAAGCTAAAGGAGATGGCGGTATGGATGAGCTACTGGCTGTTTTGGGTTACAAAGT
TAGGTCATCGGATATGGCAGAAGTGGCTCAAAAACTTGAACAACTTGAAGAAGTTATGGGTAATGTTCAAGAAGATGGACTTTGTCAGCTTGCATCTGAA
ACCGTTCATTATAATCCTTCTGATCTATCTACTTGGTTGGAAAGTATGCTTTCTGAACTTAACCCAAATCCCAATTTTGATCCTTCCCAACAACCTGATT
CATTTTCCGCTCCTCCTCCCGAGTCTTCCACTATAACTTCTATCGATTTTGACCAGAACCAAACTCATCATCTTCGACAACATCAAAGCCAAGGACAACT
ACACAAAGCAAAGCATAATAGAGCTGTTTTTGCCCAAACTCATATAGATTCTTCTGCTTCCTCCTCATCCTCATCATCTCGAGATCCCAAGCGCTTGAAA
CCCACAACCACAACCACAAATCCATACTCATCAGCACCAGTAGCACCGCCAGCAACTGTAACTGAGCCAACAACTCGACCCGTAGTCCTAGTTGACTCGC
AAGAAAATGGAATCCGACTCGTTCACCTCCTAATGGCATGTGCAGAAGCTGTTCAACAAAACAACCTAACCCTAGCAGAGGCCCTTGTCAAGCAAATCGG
TTTCTTGGCGGTCTCTCAAGCCGGAGCTATGCGTAAAGTCGCTACTTACTTTGCAGAAGCGTTAGCTCGAAGAATTTATAGACTTTATCCCCAGAGTCCA
ATCGATCATTCTCTCTCCGATATTCTTCAGATGCACTTTTATGAGACCTGCCCTTATCTTAAATTCGCTCATTTCACTGCTAATCAGGCAATTCTCGAAG
CTTTTGAAGGTAAAAAGAGAGTCCATGTTATTGACTTTTCTATGAATCAAGGTATGCAGTGGCCTGCTTTATTGCAAGCTTTAGCTCTCAGACCTGGTGG
TCCGCCTGCTTTCCGATTAACCGGAATTGGGCCGCCTTCCCATGATAACTCGGACCATCTTCAAGAAGTGGGTTGGAAATTGGCTCAGTTAGCAGAGACT
ATACATGTTGAGTTTGAGTATAGAGGGTTTGTTGCTAATAGTTTAGCTGATCTTGATGCTTCCATGCTTGAACTCAGACACACTGAGTTCGAATCGGTTG
CTGTTAACTCAGTTTTCGAGTTGCATAAATTATTAGCTAGACCTGGTGCTATTGACAAGGTTCTTTCAGTGGTTAAGCAAATGAAACCGGAAATTGTTAC
TATCGTTGAGCAAGAAGCGAACCATAATGGACCGGTTTTCTTGGACCGGTTCACCGAGTCATTGCATTATTACTCAACTCTGTTCGACTCGTTGGAAGGA
TCAGTGAGTACTCAAGATAAGGTTATGTCAGAAGTGTATTTAGGTAAGCAGATTTGTAATGTTGTGGCATGTGAAGGAGCGGACAGGGTGGAAAGACATG
AGACATTAACTCAGTGGCGAACTCGGTTGGGATTGGCTGGGTTTGCTCCGGTTCATCTTGGATCAAATGCGTTTAAGCAAGCAAGCATGTTGTTAGCTTT
ATTTGCCGGAGGGGATGGATATAGAGTGGATGAGAATAATGGGTGTTTGATGTTGGGGTGGCATACTCGGCCGCTCATAGCCACCTCTGCGTGGCGGCTG
GCGAGCAAACAAGTAGTTTTAGCTCAGTGA
>Potri.008G131700.1
ATGAAAAGAGAACACCCAAATCTCCATCCCCAACAAATCTCAGACCCATCTACTCTTGCTGCAGCTGGGTATTCCACTTCTACCAGTGCCATGGCACCTC
ATAACGGGAAAGCTAAGATATGGGAGGAAGGAGAGGGGCATCAAGCAGATGGGGGGATGGACGAGCTTTTAGCTGTTTTGGGTTACAAAGTAAGATCGTC
AGACATGGCTGAGGTTGCCCAAAAACTCGAACAACTTGAAGAAGTCATGGGTCACGCGCAAGAAGATGGTCTTTCCCACCTCGCATCTGATTCTGTCCAT
TACAATCCTTCCGATCTGTCTACCTGGCTTGAAAGCATGATTTCGGAGTTGAACCCAAATCTCAATTTCGACCCCTCTGCTGATTCTTTACTTGCTCCTG
CTGAATCTTCCACCATCACTTCTATCGATTTCTCCGACCACAAACATCATCAGCAACAAAAGCTGTTCGAGGAATCATCATCATCGGATTATGATCTGAA
AGTCATACCAGGTAAGGCTGTCTTTTCTCAGACCCAAATAGACTCTAGAGAATCTAAACGCTTAAAAACAGACCTATACCAGACATCCTCTTCGTCATCA
TTGTCTTCCGCTACTACCCTTGGTTCTTTTGGGATTTCGACCGAGTCGACTCGTCCGGTGGTCCTAGTTGACTCGCAAGAAAACGGTATTCGTCTCGTCC
ATCTCTTAATGGCCTGTGCCGAAGCCGTTCAAGAAAGTAACTTTACCCTGGCAGAAGCGCTCGTCAAACAAATCGGCTTTTTAGCTGTTTCCCAGGCCGG
AGTCATGCGTAAGGTAGCCACCTACTTCGCCGAGGCATTAGCTCGGAGAATTTACAAATTATGCCCTCAAAACTCAACTGACCACTCTCTCTCAGATATT
CTTCAGATACACTTCTATGAGACCTGCCCTTATCTGAAATTCGCTCACTTCACGGCCAATCAAGCAATTCTTGAGGCCTTTGAAGGGAAAAAACGTGTCC
ATGTTATTGATTTTTCTATGAATCAAGGGATGCAGTGGCCTGCTTTGATGCAAGCTCTTGCTGTTAGGCCTGGTGGGCCGCCTGCTTTTCGGTTAACCGG
TATTGGACCACCGGCTCATGATAACACGGACCACCTTCAAGAGGTGGGGTGGAAGTTGGCCCAGTTGGCGGAGACTATTCATGTGGAATTTGAGTATAGA
GGTTTTGTTGCTAACAGTTTGGCTGATCTTGATGCTTCTATGCTTGAACTCAGACCCACCGAGTCTGTGGCTGTTAACTCGGTTTTTGAGTTGCATAAAT
TGTTGTCTAGGCCGGGTGCTATTGAGAAGGTGTTATCAGTCGTGAAACAAATGAAACCGGAAATTGTTACTGTTGTTGAGCAAGAAGCGAACCATAATGG
CCCGATTTTCTTGGACCGGTTCACTGAGTCATTACATTATTATTCGACTCTGTTTGATTCGCTGGAGGGATCTGTGAGTACCCAAGATAAGATAATGTCA
GAGGTGTACTTGGGGAAGCAGATTTGCAATGTTGTGGCATGCGAAGGGCCTGACCGAGTTGAGAGGCATGAGACCCTGACACAGTGGCGAACTCGGTTGG
GTTCGGCTGGGTTTGCTCCGGTTCATCTCGGTTCCAACGCGTTTAAGCAAGCCAGCATGTTGTTGGCCCTGTTTGCTGGTGGAGACGGGTACAGAGTGGA
GGAGAATAATGGGTGTTTGATGTTGGGTTGGCACACACGCCCGCTCATAGCCACCTCTGCTTGGCGGCTCAACACCAACCAACCGGTAGTTGGTGCTGCT
TAG
>Potri.010G110700.1
ATGAAAAGAGAACACTCAAATCTCCATCCTCAACAACTTACTAACCCATCTTCTCTTGCCGCAGGTGGGTATTCTCTTACTAGCACCGGTACTATGACTT
CTAATAACGGGAAAGCTAAGACGTGGGAGGAAGAGAAGGGACGTCAAGCAGATGGCGGGATGGATGAACTTTTAGCTGTTTTGGGTTACAAAGTAAGGTC
ATCAGACATGGCTGAGGTTGCCCAAAAACTTGAACAGCTTGAAGAAGTGATGGGTCATGCACAAGAAGATGGTCTTTCCCATCTTGCATCTGATTCTGTT
CACTACAATCCTTCCGATCTGTCTACTTGGCTTGAAAGCATGCTTTCTGAGTTAAACCCAAATCACCATTTCGATCTTTCTGCTGATTCTTTACTTGCTC
CTGCTGAATCTTCCACCGTCACTTCCATCGATTTCACCGACCGCAAACATCATCAGCAACCAAAGCTGTTCGAGGAATCTTCATCATCGGAATATGATCT
GAAAGTCATACCAGGTAAGGCTGTCTTCTCTCCAACCCAGATCGACTCTAGAGAATCTAAACGCTTAAAAACAGACCTATATCAAACATCCTCTTCGCCA
TCCTCGTCCTCCACAACTCTCGGTTCTCTTGTGGCTTCGACCGAGTCAACTCGCCCGGTAGTCCTGGTTGACTCACAAGAAAACGGTGTTCGTCTCGTCC
ATCTCTTAATGGCCTGTGCCGAAGCCGTCCAAGAAAACAACTTAAATCTGGCGGAAGCCCTCGTCAAACAAATCGGCTTTTTAGCTGTTTCTCAGGCCGG
AGCCATGCGTAAGGTAGCCACCTACTTCGCCGAGGCATTAGCTCGGAGAATCTACAAATTATACCCTCAAAATTCAACCGACCACTCTCTCTCAGATATT
CTTCAGATACACTTCTATGAGACCTGCCCTTATCTCAAGTTTGCTCACTTCACGGCCAATCAAGCGATTCTTGAAGCCTTTGAAGGGAAAAAACGGGTTC
ATGTTATTGATTTTTCTATGAACCAAGGCATGCAGTGGCCCGCTTTAATGCAAGCTCTTGCTCTCAGACCTGGTGGCCCACCTGCTTTTCGGTTAACCGG
CATTGGACCACCGGCTCATGATAACACGGACCAGCTTCAAGAGGTGGGGTGGAAGTTGGCTCAGTTGGCAGAGACTATTCATGTGGAATTCGAGTATAGA
GGTTTTGTGGCTAACAGTTTGGCTGATCTCGATGCTTCCATGCTAGAACTCAGACCTACTGAGTTCGAGTCTGTGGCTGTTAACTCGATCTTTGAGTTTC
ATAAATTGTTGGCTATACCGGGAGCTATGAAAAAGGTTTTATCAGTTGTGAAACAAATGAAACCGGAGATTGTTACTGTCGTTGAGCAAGAAGCGAACCA
TAACGGTCCAGTTTTCTTGGACAGGTTCACCGAGTCACTGCACTATTACTCGACTCTGTTTGACTCGTTGGAGGGATCAGTGAGTACCCAGGATAAGGTA
ATGTCAGAGGTGTACTTGGCGAAGCAGATTTGCAATGTTGTGGCTTGTGAAGGATCTAGCCGAGTTGAGAGGCACGAGACCCTGACTCAGTGGCGAACTC
GGCTGAGTTCGGCTGGGTTTGCTCCGGTTCATCTTGGTTCAAACGCGTTTAAGCAAGCCAGCATGTTGTTGGCCCTGTTTGCTGGTGGAGACGGGTATAG
AGTGGAAGAGAATAATGGGTGTTTGATGTTGGGTTGGCATACTCGCCCACTCATTGCCACCTCGGCTTGGCGGGTCAACAACCACCACCCAGTAGGCGGT
GCTGCTTAA
>SapurV1A.0015s0210.1
ATGAAAAGAGAACACCCAAATCTCCACCCCCAGCAGCTCTCGGAACCATCTTCTCTTGCTGCAGCTGGTTATTCCACCTCCACTTCTACCAGTGCTATGG
CACCCCATACCGGGAAAGCTAAGATATGGGATGAAGGAGAGAGCCAGCAAGCAGATGGGGGGATGGACGAGCTTTTAGCTGTTCTGGGTTACAAAGTAAG
ATCATCAGACATGGCTGAGGTTGCCCAGAAACTCGAACAGCTTGAACAGGTCATGGGTCATGCGCAAGAAGATGTTCTTTCCTGTCTCGGTTCTGATTCT
GTCCATTATAATCCTTCCGATCTGTCCACCTGGCTTGAAAGCATGATTTCTGAGCTGAACCCAAATCTCAATCTCGACCCTTCTTCTGATTCTTTACTTG
CTCCAGCTGAATCATCCACCATCACTTCCATCGATTTCTCCGACCACAAACATCATCGCCAGCCGAAGTTGTTCGAGGAATCATTATCGTCGGAGTATGA
TCTGAAAGTCATACCTGGTAGGGCTGCCTTTTCCCAGACCCAGATCGATTCCAGAGAATCTAAACGCTTAAAGACAGACCTATACCAGACATCCTCATCG
TCATCCTCGTCTTCCGCTACTACTATTGGTTCTTTTGGGGTTTCGACCGAGTCAACTCGTCCGGTAGTCCTAGTTGATTCGCAAGAAAACGGTATTCGTC
TCGTCCATCTCTTAATGGCATGCGCCAAAGCTGTTCAAGAAAGTAACTTTCCTCTGGGAGAAGCGCTCGTCAAACAAATCGGCATTTTAGCTGTTTCTCA
GGCCGGAGCCACCTACTTCGCCGAGGCATTAGCTCGGAGAATTTACAAATTATGCCCTCAAAATTCAACCGACCACTCTCTCTCAGATATTCTTCAGATA
CACTTCTATGAGACCTGCCCTTATCTTAAATTCGCTCACTTCACGGCCAATCAAGCAATTCTTGAAGCCTTTGAAGGGAAAAAACGGGTTCATGTTATTG
ATTTTTCTATGAATCAAGGGATGCAGTGGCCTGCTTTGATGCAAGCTCTTGCCCTTAGGCCTGGTGGGCCGCCTGCTTTTCGGTTAACAGGCATTGGACC
ACCGGCTCATGATAACACGGACCACCTCCAAGAGGTGGGGTGGAAGTTGGCTCAGTTGGCGGAGACTATTCATGTGGAATTTGAGTATAGAGGTTTTGTT
GCTAACAGTCTGGCTGATCTTGATGCTTCTATGCTTGAACTCAGACCCACTGAGCATGTGGCTGTTAACTCGGTTTTGGAGTTGCATAAACTGTTGGCGA
GGCCGGGTGCTATTGAGAAGGTGTTGTCAGTCGTGAAACAAATGAAACCGGAAATTGTTACTGTTGTTGAGCAAGAAGCGAACCATAATGGCCCGATTTT
CTTGGACCGGTTCACCGAGTCACTGCATTATTATTCGACTCTGTTTGATTCTTTGGAGGGATCTGCGAGTACCCAGGATAAGATAATGTCAGAGGTATAC
TTGGGGAAGCAGATTTGCAATGTTGTGGCGTGCGAAGGGCTTGACCGGGTTGAGAGGCATGAGAATCTGACACAGTGGCGAACTCGGCTGGGATCGGCTG
GGTTTGCTCCAGTTCATCTAGGTTCCAACGCGTTTAAGCAAGCCAGCATGTTGCTGGCCCTGTTTGCTGGCGGAGATGGGTATAGAGTGGAGGAGAATAA
CGGGTGTTTGATGTTGGGTTGGCACACACGGCCGCTCATAGCCACCTCTGCTTGGCGACTCAACACCAACCGATAG
>SapurV1A.0405s0090.1
ATGAAAAGAGAACACTCAAATCTCCATCCTCAACAACTTACAGACCCATTTTCTCTTGCCGGTGGTGGGTATTCTCTTACCAGCACTAGCACCGGCACTA
GCACCATGACTTCTAATAACGGGAAAGCTAAGACGTGGGAGGAGGCGAAGGGAAATCAAGCAGATGGTGGGATGGATGAACTTTTAGCTGTTTTGGGTTA
CAAGGTACGGTCATCAGACATGGCTGGCGTTGCCCAAAAACTTGAACAGCTTGAAGAAGTTATGGGTCATGCACAAGAAGATGGTCTATCCCATCTTGCA
TCCGATTTTTTTAACCCAAATCTCCATTTCGATCCTTCTGCTGATTCTTTACTTGCTCCTGCTGAATCTTCCACCGTCACTTCTATCGATTTCTCCGACC
ACAAACATCATCAGCAACCTAAGCTGTTCGAGAAATCAACATCATCGGGATATGATCTGAAAGTCATACCAGGTAAGGCTGCCTGCTCTCAACCCCAGAT
TGACTCTAGAGAGTCTAAACGTTTAAAAACAGACCCATATCAAACATCCGCTTCGTCATCCTCGCCCTCCACAACTGTAGGTTCTTTTATGGGTTCGGCT
GAGTCAACTCGCCCTGTAGTCCTGGTTGACTCACAAGAAAACGGTGTTCGTCTTGTCCATCTCTTAATGGCCTGTGCCGAAGCTGTCCAAGATAACAACT
TCAATCAGGCAGAAGCCCTCGTCAAACAAATCGGTTTTTTAGCTGTTTCTCAGGCCGGAGCAATGCGTAAGGTAGCCACCTACTTCGCCGAGGCATTAGC
TTGGAGAATCTACAAATTATACCCTCAAAATTCAGTCGACCACTCTCTCACAGATATTCTTCAGATACACTTCTATGAGACCTGCCCTTATCTCAAGTTC
GCTCACTTCACGGCCAACCAAGCGATTCTCGAAGCCTTTGAAGGGAAAAAACGGGTTCATGTAATTGATTTTTCCATGAACCAAGGTATGCAGTGGCCCG
CTTTAATGCAAGCTCTTGCTCTCAGACCTGGTGGCCCACCTGCTTTTCGGTTAACCGGCATTGGACCACCGGCTCATGATAACACGGACCAACTTCAAGA
GGTGGGGTGGAAGCTGGCTCAGTTGGCAGAGACCATTCATGTGGAATTTGAGTATAGAGGTTTTGTGGCTAACAGTTTGGCTGATCTCGATGCTTCCATG
CTAGAACTCAGACCTCCTGAGTTCGAGTCTGTAGCTGTCAACTCGGTATTTGAGTTTCATAAACTCCTGGCTATACCGGGAGCTATGAAGAAGGTTTTAT
CAGTTGTGAAGCAAATGAAACCGGAGATTGTTACCGTCGTTGAGCAAGAAGCAAACCATAATGGTCCGGTTTTCTTGGACAGGTTCACCGAGTCATTGCA
CTATTACTCGACCCTGTTCGATTCGTTGGAGGGATCAGTGAGTAGCCAAGATAAGGTGATGTCAGAGGTTTACTTGGCGAAGCAGATTTGCAATGTAGTG
GCTTGTGAAGGACATAGCCGAGTTGAGAGGCATGAGACTCTGACCCAGTGGCGGACTCGGCTGGTTTCGGCTGGGTTTGCTCCGGTTCATCTCGGCTCAA
ACGCGTTTAAGCAGGCTAGCATGCTATTGGCCCTGTTTGCTGGCGGAGACGGGTATAGAGTGGAAGAGAATAACGGGTGTTTGATGTTGGGTTGGCATAC
TCGCCCACTCATAACAACCTCGGCTTGGCGGGTTCACAACCACGACCCAGTAGTTGGTGCTGCTTAA
>AT2G01570.1
ATGAAGAGAGATCATCACCAATTCCAAGGTCGATTGTCCAACCACGGGACTTCTTCTTCATCATCATCAATCTCTAAAGATAAGATGATGATGGTGAAAA
AAGAAGAAGACGGTGGAGGTAACATGGACGACGAGCTTCTCGCTGTTTTAGGTTACAAAGTTAGGTCATCGGAGATGGCGGAGGTTGCTTTGAAACTCGA
ACAATTAGAGACGATGATGAGTAATGTTCAAGAAGATGGTTTATCTCATCTCGCGACGGATACTGTTCATTATAATCCGTCGGAGCTTTATTCTTGGCTT
GATAATATGCTCTCTGAGCTTAATCCTCCTCCTCTTCCGGCGAGTTCTAACGGTTTAGATCCGGTTCTTCCTTCGCCGGAGATTTGTGGTTTTCCGGCTT
CGGATTATGACCTTAAAGTCATTCCCGGAAACGCGATTTATCAGTTTCCGGCGATTGATTCTTCGTCTTCGTCGAATAATCAGAACAAGCGTTTGAAATC
ATGCTCGAGTCCTGATTCTATGGTTACATCGACTTCGACGGGTACGCAGATTGGTGGAGTCATAGGAACGACGGTGACGACAACCACCACGACAACGACG
GCGGCGGGTGAGTCAACTCGTTCTGTTATCCTGGTTGACTCGCAAGAGAACGGTGTTCGTTTAGTCCACGCGCTTATGGCTTGTGCAGAAGCAATCCAGC
AGAACAATTTGACTCTAGCGGAAGCTCTTGTGAAGCAAATCGGATGCTTAGCTGTGTCTCAAGCCGGAGCTATGAGAAAAGTGGCTACTTACTTCGCCGA
AGCTTTAGCGCGGCGGATCTACCGTCTCTCTCCGCCGCAGAATCAGATCGATCATTGTCTCTCCGATACTCTTCAGATGCACTTTTACGAGACTTGTCCT
TATCTTAAATTCGCTCACTTCACGGCGAACCAAGCGATTCTCGAAGCTTTTGAAGGTAAGAAGAGAGTACACGTCATTGATTTCTCGATGAACCAAGGTC
TTCAATGGCCTGCACTTATGCAAGCTCTTGCGCTTCGAGAAGGAGGTCCTCCAACTTTCCGGTTAACCGGAATTGGTCCACCGGCGCCGGATAATTCTGA
TCATCTTCATGAAGTTGGTTGTAAATTAGCTCAGCTTGCGGAGGCGATTCACGTAGAATTCGAATACCGTGGATTCGTTGCTAACAGCTTAGCCGATCTC
GATGCTTCGATGCTTGAGCTTAGACCGAGCGATACGGAAGCTGTTGCGGTGAACTCTGTTTTTGAGCTACATAAGCTCTTAGGTCGTCCCGGTGGGATAG
AGAAAGTTCTCGGCGTTGTGAAACAGATTAAACCGGTGATTTTCACGGTGGTTGAGCAAGAATCGAACCATAACGGACCGGTTTTCTTAGACCGGTTTAC
TGAATCGTTACATTATTATTCGACTCTGTTTGATTCGTTGGAAGGAGTTCCGAATAGTCAAGACAAAGTCATGTCTGAAGTTTACTTAGGGAAACAGATT
TGTAATCTGGTGGCTTGTGAAGGTCCTGACAGAGTCGAGAGACACGAAACGTTGAGTCAATGGGGAAACCGGTTTGGTTCGTCCGGTTTAGCGCCGGCAC
ATCTTGGGTCTAACGCGTTTAAGCAAGCGAGTATGCTTTTGTCTGTGTTTAATAGTGGCCAAGGTTATCGTGTGGAGGAGAGTAATGGATGTTTGATGTT
GGGTTGGCACACTCGTCCACTCATTACCACCTCCGCTTGGAAACTCTCGACGGCGGCGTACTGA
>AL5G10630.t1
ATGAAGAGAGATCTTCATCAATTTCAAGGTCGATTGTCCAACCACGGGACTTCTTCTTCATCATCATCTAAAGATAAGATGATGATGGTGAAAAAAGAAG
AAGACGGTGGTAACATGGATGATGAGCTTCTCGCTGTTCTAGGTTACAAAGTTAGGTCATCGGAGATGGCGGAGGTTGCTTTGAAACTCGAGCAATTAGA
GACGATGATGGGTAATGTTCAAGAAGATGGTTTATCTCATCTCGCCACGGACACTGTTCATTATAATCCATCGGAGCTTTATTCTTGGCTTGATAATATG
CTCTCTGACCTTAATCCTCCTCCGCCTCGCTCTAACGGTTTAGATCCGATTCTTCCTTCGCCGGACTCGTTTCTCACCACCGTCGCCGGAGCCTCGATTG
GTGGTTTTCCGGCTTCGGATTATGACCTCAAAGCCATTCCTGGTAACGCGATTTATCATCAGAATCAATTTCCGGCGATTGATTCTTCGTCTTCGTCGAA
TAATCAGAGCAAGCGTTTGAAATCATGCTCGAGTCCTGATTCAATGGTTACATCCACCTCGACGGCGACACAGATTGGTGGAGTCATCGGCACGACGGTA
ACTACAACCACGGCGGCTGAGTCAACTCGGTCTGTTATTCTGGTTGACTCACAAGAGAACGGTGTTCGTTTAGTTCACGCGCTTATGGCTTGTGCTGAAG
CAATCCAGCAGAACAATCTGACTCTAGCGGAAGCTCTTGTGAAGCAAATCGGATGCTTAGCTGTGTCTCAAGCCGGAGCTATGAGAAAAGTCGCTACTTA
TTTCGCTGAAGCTCTCGCACGGCGGATCTACCGCCTCTCTCCGCCGCAGAATCAAATCGACCATTCTCTCTCCGATACTCTTCAGATGCACTTTTATGAG
ACTTGTCCTTATCTTAAATTCGCTCACTTTACGGCGAATCAAGCGATTCTTGAAGCTTTTGAAGGTAAGAAGAGAGTTCATGTCATTGATTTTTCTATGA
ACCAAGGTCTTCAATGGCCTGCGCTTATGCAAGCTCTTGCTCTTCGAGAAGGAGGTCCTCCAACTTTCCGGTTAACCGGAATTGGTCCTCCGGCGCCGGA
TAATTCTGATCATCTTCACGACGTTGGCTGTAGATTAGCTCAGCTTGCGGAGGTGATTCACGTTGAATTCGAATACCGTGGATTCGTCGCTAACAGCTTA
GCCGATCTTGATGCGTCGATGCTTGAACTTAGACCGAGTGAGACGGAAGCTGTTGCGGTGAACTCTGTTTTCGAGCTCCATAAACTCTTAGGTCGTCCCG
GTGGGATAGAGAAAGTCCTCGGTGTTGTGAAACAGATTAAACCGGTGATTTTCACGGTGGTTGAGCAAGAATCGAACCATAACGGACCGGTTTTCTTAGA
CCGGTTTACTGAATCGTTACATTACTATTCGACTCTGTTTGATTCGTTGGAAGGAGTTCCGAGTAGCCAAGACAAAGTCATGTCCGAAGTTTACTTAGGG
AAACAGATTTGCAATCTTGTGGCTTGTGAAGGTCCTGACCGGGTCGAGAGGCACGAAACGCTGAGTCAATGGGGAAACCGGTTTGGTTCGTCCGGTTTTG
CGCCGGCAAATCTCGGGTCTAACGCGTTTAAGCAAGCGAGTATGCTTTTGTCAGTGTATAATAGTGGCCAAGGTTATCGTGTGGAGGAGAATAATGGATG
TTTGATGTTGGGTTGGCACACTCGCCCGCTCATTACCACCTCCGCTTGGAAACTCTCGACGGCGGCGCACTGA
>Cagra.2235s0013.1
ATGAAGAGAGATCTTCATCAATACCAAGGTCCCAACGCCACTCACGGGACTTGTTCTTCATCCTCACCTCTGTCTAAAGACAAGATGATGATGGTCAAGG
AAGAAGAAGACGGTAATAACATGGACGAGCTCCTCGCTGTCTTAGGTTACAAGGTTAGGTCATCGGAGATGGCTGAGGTCGCTTTGAAACTCGAGCAGTT
AGAGACGATGATGGGGAATGTTCAAGAAGATGGCTTATCTCATCTCGCCACTGACACGGTTCATTACAATCCATCGGAGCTTTACTCTTGGCTTGATAAT
ATGCTTACGGAGCTTAATCCTCCTCCTCCTCCTCCTCCTTCTTCTTTAGATCCGATTCTGATTGATAACAACTCCTTCCTCTCCACCGCCGGAGATTCTT
CTACTATTACCTCCATCGGCGGCGGCTTTCCGGCTTCTGATTATGACCTCAAAGTGATTCCTGGAAACGCGATTTATCAGCAGAGATCTCAATTCGCGAT
TGATTCTTCTTCTTCTTCGAGTAATCATAACAAGCGTTTGAAGTCATGCTCCAGCCCTGATTCGATGGTTACCTCCACCTCCACCACGGCTATGCAGATT
GGTGGAGTCATAGGCACGACGGTGACAACCACGACTACGACGGCGGCTGAGTCAACTCGTTCTGTTATCCTGGTTGACTCGCAGGAGAACGGTGTTCGTC
TTGTCCACGCGCTCATGGCTTGTGCTGAAGCTGTGCAGCAGAACAATCTCACTCTAGCGGAGGCTCTGGTGAAGCAAATCGGATGCTTAGCTGTCTCTCA
ATCTGGAGCTATGAGGAAAGTTGCGACTTATTTCGCCGAAGCTCTCGCACGGCGGATCTACCGTCTCTCTCCGCCGCAGAATCAAATCGACCATTCTCTT
TCCGATACTCTTCAGATGCACTTCTACGAGACTTGTCCTTATCTCAAATTCGCTCACTTTACGGCGAATCAAGCTATTCTTGAAGCCTTCCAAGGTAAGA
AGAGGGTTCACGTCATCGATTTCTCCATGAACCAAGGTCTTCAATGGCCTGCGCTTATGCAAGCTCTTGCTCTCCGGGAAGGAGGTCCTCCTGTTTTCCG
GTTAACCGGGATCGGTCCTCCGGCGCCGGATAATTCCGATCATCTCCACGAAGTTGGATGTAAATTAGCTCAGCTTGCGGAGGCCATTCACGTCGAGTTC
GAATACCGTGGATTCGTCGCTAACAGCTTAGCCGATCTTGATGCGTCGATGCTTGAACTTAGACCGAGTGAAGTTGAATCTGTTGCGGTGAACTCTGTTT
TCGAGCTCCATAAGCTCCTAGGTCGTCCCGGCGGGATAGAGAAAGTCCTCGGCGTTGTGAAGCAGATTAAACCGGTGATTTTCACGGTGGTTGAGCAAGA
ATCGAACCACAACGGACCGGTTTTCTTAGACCGGTTTACTGAATCGCTGCATTACTATTCGACTCTGTTTGATTCCTTGGAAGGAGTTCCGAGCAGCCAA
GACAAAGTGATGTCTGAAGTGTACTTGGGGAAACAGATTTGCAACCTCGTGGCTTGTGAAGGTCCTGACCGCGTGGAGCGACACGAAACGCTGAGTCAAT
GGGGAAACCGGTTCGGTTCGTCCGGTTTTGCGCCGGCACATCTTGGGTCTAACGCCTTCAAGCAGGCCAGTATGCTTCTGTCTGTGTTCAATAGTGGCCA
AGGTTATCGTGTGGAGGAGAACAATGGATGTTTGATGTTGGGATGGCATACTCGGCCGCTCATTACCACCTCAGCTTGGAAACCCTCGGCGGCGCACTGA
>Carubv10018534m
ATGAAGAGAGATCTTCATCAATACCAAGGTCCCAACGCCACTCACGGGACTTGTTCTTCATCCTCACCTCTACCACCTCTGTCTAAAGACAAGATGATGA
TGGTCAAGGAAGAAGAAGACGGTAATAACATGGACGAGCTCCTCGCTGTCTTAGGTTACAAGGTTAGGTCATCGGAGATGGCTGAGGTCGCTTTGAAACT
CGAGCAGTTAGAGACGATGATGGGGAATGTTCAAGAAGATGGCTTATCTCATCTCGCCACGGACACGGTTCATTACAATCCATCGGAGCTTTACTCTTGG
CTTGATAATATGCTTACGGAGCTTAATCCTCCTCCTCCTCCTCCTCCTCCTTCTTCTTTAGATCCGATTCTGATTGATAACAACTCCTTCCTCTGCACCG
CCGGAGATTCTTCTACTATTACCTCCATCGGCGGCGGCTTTCCGGCTTCTGATTATGACCTCAAAGTGATTCCTGGAAACGCGATTTATCAGCAGAGATC
TCAATTCGCGATTGATTCTTCTTCTTCTTCGAGTAATCAGAACAAGCGTTTGAAGTCATGCTCCAGCCCTGATTCGATGGTTACGTCCACCTCCACCACG
GCTATGCAGATTGGTGGAGTCATAGGCACGACGGTGACAACCACGACTACGACGGCGGCGGCGGCGGCTGAGTCAACTCGTTCTGTTATCCTGGTTGACT
CGCAGGAGAACGGTGTTCGTCTTGTCCACGCGCTCATGGCTTGTGCTGAAGCTGTGCAGCAGAACAATCTCACTCTAGCGGAGGCTCTGGTGAAGCAAAT
CGGATGCTTAGCTGTCTCTCAATCTGGAGCCATGAGGAAAGTCGCGACTTATTTCGCCGAAGCTCTCGCACGGCGGATCTACCGTCTCTCTCCGCCGCAG
AATCAAATCGACCATTCTCTTTCCGATACTCTTCAGATGCACTTCTACGAGACTTGTCCTTATCTCAAATTCGCTCACTTTACGGCGAATCAAGCTATCC
TTGAAGCCTTCCAAGGTAAGAAGAGGGTTCACGTCATCGATTTCTCCATGAACCAAGGTCTTCAGTGGCCTGCGCTTATGCAAGCTCTTGCTCTCCGAGA
AGGAGGTCCTCCTGTTTTCCGGTTAACCGGGATCGGTCCTCCGGCGCCGGATAATTCCGATCATCTCCACGAAGTTGGATGTAAATTAGCTCAGCTTGCG
GAGGCCATTCACGTCGAGTTCGAATACCGTGGATTCGTCGCTAACAGCTTAGCCGATCTTGATGCGTCGATGCTTGAACTTAGACCGAGTGAAGTTGAAT
CTGTTGCGGTGAACTCTGTTTTCGAGCTCCATAAGCTCCTAGGTCGTCCCGGCGGGATAGAGAAAGTCCTCGGCGTTGTGAAGCAGATTAAACCGGTGAT
TTTCACGGTGGTTGAGCAAGAATCGAACCACAACGGACCGGTTTTCTTAGACCGGTTTACTGAATCGCTGCATTACTATTCGACTCTGTTTGATTCCTTG
GAAGGAGTTCCGAGCAGCCAAGACAAAGTGATGTCTGAAGTGTACTTGGGGAAACAGATTTGCAACCTCGTGGCTTGTGAAGGTCCTGACCGCGTGGAGC
GACACGAAACGCTGAGTCAATGGGGAAACCGGTTCGGTTCGTCCGGTTTTGCGCCGGCACATCTTGGGTCTAACGCGTTCAAGCAGGCCAGTATGCTTCT
GTCTGTGTTCAATAGTGGCCAAGGTTATCGTGTGGAGGAGAACAATGGATGTTTGATCTTGGAAACCCTCGGCGGCGCACTGAGTCAACTCCGATGCCTT
AGGTGGTGCTATGGGGAACAACAGATTCGGTCATCTGAGCTGCCTCTCGAAGCCGATGGTATCGGCGCTATGGGGGGTTTGGTTAAAGGCCGTATCAGTC
ATAGTGTTTCTCATATAGCAGGCACCTTTGTTGTAACCGATGAATGA
>Bostr.7903s0021.1 CDS
ATGAAGAGAGATCTCCATCAATTTCAAGGTCCTAACGCTCGATTGTCCAACAACGGGACTTCTTCTTCATCATCATCTTTACCGGTTTCTAAAGATAAGA
TGATGATGGTGAAGGAAGAAGAAGACGGTGGAAACGTGGATGAGCTTCTCGCTGTGTTGGGTTACAAAGTTAGGTCATCGGAGATGGCGGAGGTTGCTTT
GAAACTCGAGCAGTTAGAGACGATGATGGGTAATGTTCAAGAAGATGGTTTATCTCATCTCGCGACGGATACGGTTCATTACAATCCGTCGGAGCTTTAC
TCTTGGCTTGATAATATGCTAACGGAGCTTAATCCTCCGGCTGGTTCTAATGGTTGTTTGGATCCGATTGATAACAACTCGTTTCTCACCGCCGCCGCCG
CCGGAGATTCTTCTACTGTTACCTCGATTGGTGGCTTTCCGGCTTCGGATTATGACCTGAAAGTGATTCCTGGAAACGCGATTTATCAACAGAGATCTAA
TCAAAATCAATTCGCGAACCAGAACAAGCGGCTGAAGTCATGCTCCAGCCCTGATTCAATGGTTACATCGACCTCAACGGCTACGACGGTGACAACCACC
ACCACAACAACGACGGCGGCTGAGTCAACTAGGGCTGTAATCCTCGTTGACTCGCAAGAGAACGGTGTTCGTTTAGTCCACGCGCTTATGGCTTGTGCTG
AAGCTGTCCAGCAGAACAATTTGACTCTAGCGGAAGCTCTTGTGAAGCAAATCGGATGCTTAGCTGTGTCTCAAGCTGGAGCTATGAGAAAAGTGGCAAC
TTATTTCGCCGAAGCTCTCGCACGGCGGATCTATCGTCTCTCTCCGCCGCAGAATCAAATCGACCATTCTCTTTCCGATACTCTTCAGATGCACTTCTAC
GAGACTTGTCCTTATCTCAAATTTGCTCACTTTACGGCGAATCAAGCGATTCTTGAAGCTTTCGAAGGTAAGAAGAGAGTTCATGTCATCGATTTCTCGA
TGAATCAAGGTCTTCAATGGCCTGCGCTTATGCAAGCTCTTGCTCTCCGAGAAGGAGGTCCTCCGGTTTTCCGGTTAACCGGGATTGGTCCTCCGGCGCC
GGATAATTCTGATCATCTTCATGAAGTTGGCTGTAAATTAGCTCAGCTTGCGGAGGCTATTCACGTCGAATTCGAATACCGTGGATTTGTCGCTAATAGC
TTAGCCGATCTTGATGCTTCGATGCTTGAACTTAGACCGAGTGAGATTGAATCTGTTGCGGTTAACTCTGTTTTCGAGCTCCATAAGCTCCTAGGTCGTC
CCGGCGGGATAGAGAAAGTCCTCGGCGTCGTGAAACAGATTAAACCGGTGATTTTCACGGTGGTTGAGCAAGAATCGAACCACAACGGACCGGTTTTCTT
AGACCGGTTTACTGAATCGCTACATTACTATTCGACTCTGTTTGATTCCTTGGAAGGAGTTCCGAGTAGCCAAGACAAAGTCATGTCTGAAGTTTATTTG
GGGAAACAGATTTGCAATCTGGTGGCTTGTGAAGGTCCTGACCGTGTCGAGCGACACGAAACGCTGAGTCAATGGGGAAACCGGTTCGGTTCGTCCGGTT
TTGCGCCGGCACATCTTGGGTCTAACGCGTTTAAGCAAGCGAGTATGCTTTTGTCTGTGTTCAATAGTGGCCAAGGTTATCGTGTGGAGGAGAATAATGG
ATGTTTAATGTTGGGTTGGCACACTCGTCCGCTCATTACCACCTCCGCTTGGAAACTCTCGGCGGCGCACTGA
>Bol018868
ATGAAGAGAGATCTCCATCAGTTTCAAGGTCCTCCTGATACTAGATTCCCCAACCACGAGACAGCGAACACCGGTTCCTCTTCTAAAGACAAGATGATGA
AGGTTAAGGAAGAAGAAGACGGCGGAAACATGGATGAGCTTCTCGCTGTGTTGGGTTACAAGGTGAGGTCGTCAGAGATGGCGGAGGTTGCGTTGAAGCT
AGAGCAGTTAGAGACCATGATGGGTAACGTTCAAGAAGATGGTTTATCTAATCTCGCGACGGATACTGTTCACTACAACCCGTCGGAGCTTTACTCGTGG
CTTGATAACATGCTCACGGAGTTTAACCCGCCGCCGCCGGAGATAAACAACTCGTTTCTCGCCGGAGCTGGTGGTTCCGATTACGACCTCAAAGCCATTC
CTGGAAACGCGATTTACGCGAGATCCAACCAGTTCGCGATAGATTCTTCCTCCTCGTCGAACCAAGCTGGTGATAACAGCCAGAGCACCAAGCGTTTGAA
GTCATGCTCGAGCCCTGATTCGTTGGTTACAGGAACAACGGTAACAACCACAACTATTGAGTCAACTCGGTCCATGGTCCTGGTGGACTCGCAAGAGAAC
GGTGTGCGCCTAGTCCACGCGCTCATGGCCTGCGCGGAAGCTATCCAGAACAACGATTTGTCTATAGCGGAAGCTCTCGTCAAGCAGATTGGATTCTTGG
CCGTGTCTCAAGCCGGAGCCATGAGGAAAGTGGCGACGTACTTCGCCGAAGCTCTCGCGCGGCGGATCTACCGCCTCTCTCCGCCGCAGACTCAGATCGA
TCACTCTCTCTCGGACACGCTCCAGATGCACTTCTACGAGACGTGCCCTTACCTCAAGTTCGCTCACTTCACGGCCAACCAAGCCATCCTCGAGGCTTTC
GAAGGGAAGAAGAGAGTCCACGTCATCGACTTCTCCATGAATCAAGGCCTGCAATGGCCGGCGCTTATGCAAGCCCTTGCGTTGAGAGAAGGTGGTCCTC
CTGTTTTCCGGTTAACCGGGATTGGTCCTCCGGCGGCGGATAACTCCGATCATCTCCATGAGGTTGGGTGTAAGTTAGCTCAGCTCGCGGAAGCGATTCA
CGTCGAGTTTGAGTATCGTGGCTTCGTGGCTAATAGCTTGGCCGATCTCGATGCTTCGATGCTTGAGCTTAGACCGAGTGAGATCGAAGCTGTGGCGGTT
AACTCTGTTTTCGAGCTACACAAGCTCCTTGGCCGTACCGGTGGGATAGAGAAAGTTCTCGGCGTGGTGAAACAGATTAAACCGGTGATTTTCACGGTGG
TTGAGCAAGAGTCGAATCATAACGGTCCGGTTTTCCTAGACCGGTTTACTGAGTCGCTGCATTACTATTCGACACTGTTTGATTCTTTGGAAGGTGTTCC
CAGTAGCCAAGACAAAGTCATGTCGGAAGTTTACTTAGGGAAACAGATTTGCAATCTCGTGGCTTGTGAAGGACCAGACCGGGTGGAGAGACACGAGACG
CTGAGTCAATGGGCTAACCGGTTCGGTACGTCCGGTTTTGCGCCGGCACATCTCGGGTCTAACGCGTTTAAGCAAGCGAGTATGCTTTTGGCTTTGTTTA
ACGGCGGCGAAGGTTATAGTGTGGAGGAGAATAATGGGTGTTTGATGTTGGGTTGGCATACTCGACCTCTGATAACAACCTCCGCTTGGAAGCTATTGGC
GGCGCACTGA
>Brara.I02029.1
ATGAAGAGAGATCTCCATCAGTTTCAAGGTCCTCCCGATACTAGATTCCCCAACCACGGGACAGCGAACACCGGTTCCTCTTCTAAAGACAAGATGATGA
TGGTCAAGGAAGAAGAAGACGGTGGAAACATGGATGAGCTTCTCGCTGTGTTGGGTTACAAGGTGAGGTCGTCCGAGATGGCCGAGGTTGCGTTGAAGCT
AGAGCAGTTAGAGACCATGATGGGTAACGTTCAAGAAGACGGTTTATCTAATCTCGCGACGGATACTGTTCACTACAACCCCTCGGAGCTTTACTCGTGG
CTTGATAACATGCTCACCGAGTTTAACCCGCCGCCGCCGGAGATAAACAACTCGTTTCTCGCCGGAGCTGGTGGTTCCGATTACGACCTCAAAGCCATTC
CTGGAAACGCGATTTACGCGAGATCCGACCAGTTCGCGATAGATTCTTCCTCCTCGTCGAACCAAGCTGGTGATAACAGTCAGAGCACCAAGCGTCTTAA
GTCATGCTCGAGCCCTGATTCGTTGGTTACAGGAACAACGGTAACAACCACAACTACTGAGTCAACTCGGTCTGTAGGCCTGGCAGCTGAGTCAACTCGG
TCCATGGTCCTGGTGGACTCGCAAGAGAACGGTGTGCGTCTGGTCCACGCGCTCATGGCCTGCGCGGAAGCAATCCAGAACAACGATTTGTCCATAGCGG
AAGCTCTGGTGAAGCAGATTGGATTCTTGGCCGTGTCTCAAGCCGGAGCCATGAGGAAAGTGGCGACGTACTTCGCCGAAGCCCTCGCGCGGCGGATCTA
CCGCCTCTCTCCGCCGCAGACTCAGATCGATCACTCTCTCTCCGACACGCTCCAGATGCACTTCTACGAGACGTGCCCTTACCTCAAGTTCGCTCACTTC
ACGGCCAACCAAGCCATCCTCGAGGCTTTCGAAGGGAAGAAGAGAGTCCACGTCATCGACTTCTCCATGAATCAAGGCCTGCAATGGCCGGCGCTTATGC
AAGCCCTTGCGTTGAGAGAAGGTGGTCCTCCTGTTTTCCGGTTAACCGGGATTGGTCCTCCGGCGGCGGATAACTCCGACCATCTCCATGAGGTTGGGTG
TAAGTTAGCTCAGCTCGCGGAAGCGATTCACGTGGAGTTTGAGTATCGTGGCTTCGTGGCTAATAGCTTGGCCGATCTCGATGCTTCGATGCTTGAGCTT
AGACCGAGTGAGATCGAAGCTGTGGCGGTTAACTCTGTTTTCGAGCTACACAAGCTCCTTGGCCGTACCGGTGGGATAGAGAAAGTTCTCGGCGTGGTGA
AACAGATTAAACCGGTGATTTTCACGGTGGTTGAGCAAGAATCGAGTCATAACGGTCCGGTTTTCTTAGACCGGTTTACTGAATCGCTGCATTACTATTC
GACGTTGTTTGATTCCTTGGAAGGTGTTCCCAGTAGCCAAGACAAGGTTATGTCGGAAGTTTACTTAGGGAAACAGATTTGCAATCTCGTGGCTTGTGAA
GGACCAGACCGGGTGGAGAGACACGAGACGCTGAGTCAATGGGCTAACCGGTTCGGTACGTCCGGTTTTGCGCCGGCACATCTCGGGTCTAACGCGTTTA
AGCAAGCGAGTATGCTTTTGGCTTTGTTTAACGGCGGCGAAGGTTATCGTGTGGAGGAGAATAATGGGTGCTTGATGTTGGGTTGGCATACTCGGCCGCT
GATAACAACCTCCGCTTGGAAGCTCTCGGCGGCGCACTGA
>Thhalv10005482m CDS
ATGAAGAGAGATCTTCATCAATATCAAGGTCGTAATACTCGATTGTCCAGCCACGGGACTGCAATCGCCGGTTCTTCTTCTTCCTCCTCGTCTTTGCCGG
CGGCGGCTTGTGCTAATAAAGACAAGATGATGATGGTAAAGGAAGAAGAAGACGGTGGAAACATGGATGAGCTTCTCGCTGTTCTAGGTTACAAAGTCAG
GTCATCGGAGATGGCGGAGGTTGCTTTGAAACTCGAGCAGTTGGAGACGATGATGGGTAATGTTCAGGAAGATGGTTTGTCTCATCTCGCGACGGATACT
GTTCACTACAATCCATCGGAGCTTTACTCGTGGCTCGATAATATGCTCTCGGAGCTTAATCCATCGGCGGTTCCGGCGTCTGGCTCTAATGGTTTGAATC
CGATTCTGCCTTCGCCGGAGATTGATAACTCGTTTTTCACCGGAGCTGGAGATTCTTCGGCCATTGGTGGTTTCTCGGCTTCCGATTATGACTTGAAAGC
CATTCCTGGAAACGCGATTTACCGGAGATCTAATCAATTCGCGATCGATTCTTCGTCTTCCTCGAATAATAATCAGAACAACAAGCGGTTGAAATCATGC
TCGAGCCCCGATTCGATGGTTACGTCTACATCAACGGCGGCGCAGATTGGTGGAGTTATCGGAACGACGGCGACGACAACCACCACATCGACGGCGACTG
AGTCAACTCGGGCGGTAATCCTGGTCGACTCGCAAGAAAACGGTGTTCGTCTAGTCCACGCGCTTATGGCCTGTGCAGAAGCCATCCAGAGCAACAATTT
GACTTTAGCGGAAGCTCTCGTGAAGCAAATCGGGCTCTTGGCTGTGTCTCAAGCAGGAGCCATGAGAAAAGTGGCTACTTATTTCGCCGAAGCTCTCGCA
CGGCGAATCTACCGTCTCTCTCCGCCGCAGAATCAAATTGACCACTCTCTCTCCGATACTCTCCAGATGCACTTTTACGAGACTTGCCCTTACCTCAAAT
TCGCTCATTTCACGGCCAATCAAGCCATCCTCGAAGCTTTCGAAGGCAAGAAGAGAGTCCACGTCATCGATTTCTCGATGAACCAAGGTCTTCAGTGGCC
GGCGCTTATGCAAGCCCTTGCCCTCCGTGAAGGAGGTCCTCCGGTGTTCCGGTTAACTGGAATTGGTCCTCCGGCGGCAGATAACTCCGATCATCTCCAC
GAAGTTGGTTGTAAATTAGCTCAGCTTGCGGAAGCGATTCACGTCGAATTTGAATACCGTGGCTTCGTCGCCAACAGCTTGGCCGATCTCGACGCTTCGA
TGCTCGAGCTCAGACCTAGCGAAATCGAATCCGTGGCGGTTAACTCCGTTTTCGAGCTCCACAAGCTTCTAGGCCGTCCCGGCGGGATCGAAAAAGTCCT
CGGCGTTGTGAAACAGATTAAACCGGTGATTTTCACGGTGGTCGAGCAAGAATCGAACCATAACGGACCGGTTTTCGTAGACCGGTTTACTGAATCGCTA
CATTACTATTCGACTCTGTTTGATTCCCTAGAAGGAGTTCCGAGTAGCCAAGACAAAGTCATGTCGGAAGTTTACTTGGGGAAACAAATTTGCAATCTCG
TGGCTTGCGAAGGTCCAGACCGAGTCGAGCGACACGAAATGCTGAGTCAATGGGCAAACCGGTTCGGTTCGTCCGGTTTTGCGCCGGCGCATCTCGGGTC
TAACGCGTTTAAGCAAGCGAGTATGCTTTTGGCTCTGTTTAACGGCGGAGAAGGTTATCGTGTGGAGGAGAATAATGGATGTTTGATGTTGGGTTGGCAC
ACTCGGCCGCTCATAACTACCTCCGCTTGGAAGCTCTCGACGGCGCACTGA
>Brara.F03472.1
ATGAAGAGGGATCTTCATCAGTTCCAAGGTCCCAACCACGGGACATCAATCGCCGGTTCTTCCACTTCTTCCCCTGCGGTGTTTGGTAAAGACAAGATGA
TGATGGTCAAAGAAGAAGAAGACGACGAGCTTCTAGGAGTCTTGGGTTACAAGGTTAGGTCTTCGGAGATGGCTGAGGTTGCGTTGAAACTCGAGCAGCT
TGAGACGATGATGGGTAACGCTCAAGAAGACGGTTTAGCTCACCTCGCGACGGATACTGTTCATTACAACCCCGCTGAGCTTTACTCGTGGCTTGATAAC
ATGCTCACGGAGCTTAACCCACCCGCTGCAACGACCGGATCTAACGCTTTGAACCCGGAGATTAATAACAATAATAATAATAATAACTCGTTTTTCACCG
GAGGCGACCTCAAAGCGATTCCTGGAAACGCGGTTTGTCGCAGATCTAATCAGTTCGCGTTTGCGGTTGATTCGTCGAGTAATAAGCGTTTGAAACCGTC
CTCGAGCCCTGATTCGATGGTTACATCTCCATCACCTGCTGGAGTTATAGGAACGACGGTTACAACCGTGACCGAGTCAACTCGTCCTTTAATCCTGGTC
GACTCGCAGGACAACGGAGTGCGTCTAGTCCACGCGCTTATGGCCTGCGCTGAAGCCGTGCAGAGCAGCAACTTGACTCTAGCGGAGGCGCTCGTTAAGC
AGATTGGTTTCTTGGCCGTCTCTCAAGCCGGAGCCATGAGGAAGGTCGCTACATACTTCGCCGAAGCTCTCGCGCGGCGGATCTACCGCCTCTCTCCGCC
GCAGACGCAGATCGATCACTCTTTATCCGATACTCTCCAGATGCACTTCTACGAGACTTGCCCTTACCTCAAGTTCGCTCACTTCACGGCGAATCAGGCC
ATCCTCGAGGCTTTCGAAGGGAAGAAGAGAGTCCACGTCATCGATTTCTCGATGAACCAAGGGCTTCAGTGGCCCGCGCTTATGCAAGCCCTCGCGTTGA
GGGAAGGAGGTCCTCCGAGTTTCAGGTTAACCGGAATTGGTCCTCCCGCGGCGGATAACTCCGATCATCTCCATGAAGTTGGATGTAAGTTGGCTCAGCT
CGCGGAGGCGATTCACGTCGAGTTTGAGTATCGTGGCTTTGTTGCTAATAGCTTAGCCGATCTCGACGCTTCGATGCTTGAGCTTAGACCGAGTGAAACC
GAAGCTGTGGCGGTTAACTCTGTTTTCGAGCTTCACAAGCTCCTAGGCCGTACCGGTGGGATAGAGAAAGTCTTCGGCGTTGTGAAACAGATTAAGCCGG
TGATTTTCACGGTTGTTGAGCAAGAATCGAATCATAACGGTCCGGTTTTCTTAGACCGGTTTACTGAATCGCTGCATTATTATTCGACCTTGTTTGATTC
CTTGGAAGGTGCTCCGAGTAGCCAAGATAAAGTTATGTCGGAAGTTTATTTAGGGAAACAGATTTGCAATCTGGTGGCTTGCGAAGGTCCGGACCGTGTT
GAGAGACATGAGACGCTGAGTCAATGGTCGAACCGGTTCGGTTCGTCCGGTTTTGCGCCGGCGCATCTCGGGTCTAACGCGTTTAAGCAAGCGAGTACGC
TTTTGGCTTTGTTTAATGGAGGCGAAGGTTATCGTGTGGAGGAGAATAATGGGTGTTTGATGTTGAGTTGGCACACTCGACCGCTCATAACCACCTCCGC
TTGGAAGCTCTCGGCTGTGCACTGA
>AL1G26970.t1
ATGAAGAGAGATCATCCTCAACATCATCAAGATAAGAAGACGATGATGATGATGAATGAAGAAGACGACGCTAACGGCATGGATGAGCTTTTAGCCGTTC
TTGGTTACAAGGTGAGGTCATCGGAAATGGCGGATGTTGCTCAGAAACTCGAGCAGCTTGAAGTTATGATGTCAAATGTTCAAGAAGACGATCTTTCTCA
ACTCGCTACTGAGACCGTACACTACAATCCGGCGGAGCTTTACACGTGGCTTGATTCTATGCTTTCTGACCTCAATCCTCCGTCGTCTAACGCCGAGTAC
GATCTTAAAGCTATTCCCGGTGACGCGATTCTGAATCAGTTCGCTATCGATTCGTCTTCTTCGTCGAACCAAGGCGGCGGAGATACGAATACTGCAAACA
AGCGTTTGAAATACTCTAACGGCGTCGTGGCAACAACAACAACGACGGCTGAGTCAACTCGGCCTGTAGTCCTGGTTGACTCGCAGGAGAACGGTGTGCG
TCTTGTTCACGCGCTTTTGGCTTGCGCTGAAGCTGTGCAGAAGGAGAATCTGACTCTAGCGGAAGCTCTGGTGAAGCAGATCGGATTCTTAGCTGTTTCT
CAAATCGGAGCAATGAGAAAAGTCGCTACTTACTTCGCCGAAGCTCTCGCGCGGCGGATCTATCGTCTCTCTCCGTCGCAGAGTCCGATTGACCACTCTC
TCTCCGATACTCTCCAGATGCACTTCTACGAGACTTGTCCTTATCTAAAGTTCGCTCATTTCACGGCGAATCAAGCGATTCTCGAAGCTTTTCATGGGAA
GAAAAGAGTTCACGTCATTGATTTCTCTATGAGTCAAGGTCTTCAATGGCCGGCGCTTATGCAGGCTCTCGCGCTTCGACCTGGTGGTCCTCCGGTTTTC
CGGTTAACCGGAATCGGTCCACCGGCGCCGGATAATTTCGACTACCTTCACGAAGTTGGGTGTAAGCTGGCTCATTTAGCGGAGGCGATTCATGTGGAGT
TTGAGTACAGAGGATTTGTGGCTAACACTTTGGCTGATCTTGATGCGTCGATGCTTGAGCTTAGACCGAGTGAGATTGAATCTGTTGCGGTTAACTCTGT
TTTCGAGCTTCACAAGCTCTTAGGACAACCTGGTGCGATCGATAAGGTTCTTGAAGTGGTGAATCAGATTAAACCGGAGATTTTCACTGTGGTTGAGCAG
GAATCGAACCACAATAGTCCGGTTTTCTTGGACCGGTTTACTGAGTCGCTGCATTATTACTCGTCGTTGTTTGACTCGTTGGAAGGTGTGCCGAGTGGTC
AAGACAAGGTCATGTCGGAGGTTTATTTGGGTAAACAGATCTGCAACGTTGTGGCTTGTGATGGACCTGACAGAGTTGAGCGTCACGAAACGTTGAGTCA
ATGGAGGAACCGGTTCGGTTCTGCTGGGTTTGCGGCGGCACATATCGGTTCGAATGCGTTTAAGCAAGCAAGCATGCTCTTGGCTCTGTTCAACGGCGGT
GAGGGTTATCGGGTGGAAGAGAGTGACGGCTGTCTCATGTTGGGTTGGCACACTCGGCCGCTCATAGCCACCTCGGCTTGGAAACTCTCCACCAGTTAG
>Araha.16864s0002.1
ATGAAGAGAGATCATCCTCAAGATAAGAAGACGATGATGATGATGAATGAAGAAGACGACAGTAACGGCATGGATGAGCTTTTAGCCGTTCTTGGTTACA
AGGTGAGGTCATCGGAAATGGCGGATGTTGCTCAGAAACTCGAGCAGCTTGAAGTTATGATGTCAAATGTTCAAGAAGACGATCTTTCTCAACTCGCTAC
TGAGACCGTTCACTACAATCCGGCGGAGATTTACACGTGGCTTGATTCTATGCTTTCTGACCTCAATCCTCCGTTGTCTAACGCCGAGTACGATCTTAAA
GCTATTCCCGGTGACGCGATTCTGAATCAGTTCGCTATCGATTCGTCTTCTTCGTCGAACCAAGGCGGCGGAGATACGAATACTACAAACAAGCGTTTGA
AATACTCTAACGGCGTCGTGGCAACAGCAACAACGACGGCTGAGTCAACTCGGCCTGTATTCCTGGTTGACTCGCAGGAGAACGGTGTGCGTCTTGTTCA
CGCGCTTTTGGCTTGCGCTGAAGCTGTGCAGAAGGAGAATCTGACTCTAGCAGAAGCTCTGGTGAAGCAGATCGGATTCTTAGCTGTTTCTCAAATCGGA
GCAATGAGAAAAGTCGCTACTTACTTCGCCGAAGCTCTCGCGCGGCGGATCTATCGTCTCTCTCCGTCGCAGAGTCCGATTGACCACTCTCTCTCCGATA
CTCTCCAGATGCACTTCTACGAGACTTGTCCTTATCTAAAGTTCGCTCATTTCACGGCGAATCAAGCGATTCTCGAAGCTTTTCAAGGGAAGAAAAGAGT
TCACGTCATTGATTTCTCTATGAGTCAAGGTCTTCAATGGCCGGCGCTTATGCAGGCTCTCGCGCTTCGACCTGGTGGTCCTCCGGTTTTCCGGTTAACC
GGAATCGGTCCACCGGCGCCGGATAATTTCGATTACCTTCACGAAGTTGGGTGTAAGCTGGCTCATTTAGCGGAGGCGATTCATGTGGAGTTTGAGTACA
GAGGATTTGTGGCTAACACTTTAGCTGATCTTGATGCGTCGATGCTTGAGCTTAGACCGAGTGAGATTGAATCTGTTGCGGTTAACTCTGTTTTCGAGCT
TCACAAGCTCTTAGGACAACCTGGTGCGATCGATAAGGTTCTTGAAGTGGTGAATCAGATTAAACCGGAGATTTTCACTGTGGTTGAGCAGGAATCGAAC
CACAATAGTCCGGTTTTCTTGGACCGGTTTACTGAGTCGCTGCATTATTACTCGTCGTTGTTTGACTCGTTGGAAGGTGTACCGAGTGGTCAAGACAAGG
TCATGTCGGAGGTTTATTTGGGTAAACAGATCTGCAACGTTGTGGCTTGTGATGGACCTGACCGTGTTGAGCGTCACGAAACGTTGAGTCAGTGGAGGAA
CCGGTTCGGTTCTACTGGGTTTGCGGCTGCACATATTGGTTCGAATGCGTTTAAGCAAGCGAGTATGCTTTTGGCTCTGTTCAACGGCGGTGAGGGTTAT
AGAGTGGAGGAGAGCGATGGCTGTCTCATGTTGGGTTGGCACACTCGGCCGCTCATAGCCACCTCGGCTTGGAAACTCTCCACCAATTAG
>AT1G14920.1 CDS
ATGAAGAGAGATCATCATCATCATCATCATCAAGATAAGAAGACTATGATGATGAATGAAGAAGACGACGGTAACGGCATGGATGAGCTTCTAGCTGTTC
TTGGTTACAAGGTTAGGTCATCCGAAATGGCTGATGTTGCTCAGAAACTCGAGCAGCTTGAAGTTATGATGTCTAATGTTCAAGAAGACGATCTTTCTCA
ACTCGCTACTGAGACTGTTCACTATAATCCGGCGGAGCTTTACACGTGGCTTGATTCTATGCTCACCGACCTTAATCCTCCGTCGTCTAACGCCGAGTAC
GATCTTAAAGCTATTCCCGGTGACGCGATTCTCAATCAGTTCGCTATCGATTCGGCTTCTTCGTCTAACCAAGGCGGCGGAGGAGATACGTATACTACAA
ACAAGCGGTTGAAATGCTCAAACGGCGTCGTGGAAACCACTACAGCGACGGCTGAGTCAACTCGGCATGTTGTCCTGGTTGACTCGCAGGAGAACGGTGT
GCGTCTCGTTCACGCGCTTTTGGCTTGCGCTGAAGCTGTTCAGAAAGAGAATCTGACTGTAGCGGAAGCTCTGGTGAAGCAAATCGGATTCTTAGCCGTT
TCTCAAATCGGAGCGATGAGAAAAGTCGCTACTTACTTCGCCGAAGCTCTCGCGCGGCGGATTTACCGTCTCTCTCCGTCGCAGAGTCCAATCGACCACT
CTCTCTCCGATACTCTTCAGATGCACTTCTACGAGACTTGTCCTTATCTCAAGTTCGCTCACTTCACGGCGAATCAAGCGATTCTCGAAGCTTTTCAAGG
GAAGAAAAGAGTTCATGTCATTGATTTCTCTATGAGTCAAGGTCTTCAATGGCCGGCGCTTATGCAGGCTCTTGCGCTTCGACCTGGTGGTCCTCCTGTT
TTCCGGTTAACCGGAATTGGTCCACCGGCACCGGATAATTTCGATTATCTTCATGAAGTTGGGTGTAAGCTGGCTCATTTAGCTGAGGCGATTCACGTTG
AGTTTGAGTACAGAGGATTTGTGGCTAACACTTTAGCTGATCTTGATGCTTCGATGCTTGAGCTTAGACCAAGTGAGATTGAATCTGTTGCGGTTAACTC
TGTTTTCGAGCTTCACAAGCTCTTGGGACGACCTGGTGCGATCGATAAGGTTCTTGGTGTGGTGAATCAGATTAAACCGGAGATTTTCACTGTGGTTGAG
CAGGAATCGAACCATAATAGTCCGATTTTCTTAGATCGGTTTACTGAGTCGTTGCATTATTACTCGACGTTGTTTGACTCGTTGGAAGGTGTACCGAGTG
GTCAAGACAAGGTCATGTCGGAGGTTTACTTGGGTAAACAGATCTGCAACGTTGTGGCTTGTGATGGACCTGACCGAGTTGAGCGTCATGAAACGTTGAG
TCAGTGGAGGAACCGGTTCGGGTCTGCTGGGTTTGCGGCTGCACATATTGGTTCGAATGCGTTTAAGCAAGCGAGTATGCTTTTGGCTCTGTTCAACGGC
GGTGAGGGTTATCGGGTGGAGGAGAGTGACGGCTGTCTCATGTTGGGTTGGCACACACGACCGCTCATAGCCACCTCGGCTTGGAAACTCTCCACCAATT
AG
>Bostr.7128s0107.1
ATGAAGAGAGATCTTCAAGATAATAAGACGATGATGGTGTTGAAGGAAGAAGACGACGGTAGTGACAACGGCATGGATGAGCTTTTAGCCGTTCTTGGTT
ACAAAGTGAGGTCATCAGAAATGGCAGAGGTTGCTCAAAAGCTTGAACAGCTTGAAGTAATGATGTCAAATGTTCAAGAAGACGATCTTTCTCAACTCGC
TACAGAGACTGTACTCTACAATCCAGCTGAGCTTTACACTTGGCTTGATTCTATGCTCTCCGACCTCAATCCTCCGTCTTCTTCTAACTCCGATTACGAT
CTCAAAGCTATTCCTGGTGACGCGATTCTCAATCAATTCGCAGTGGATTCGTCTTCTTCTTCGAATCAAGGCGGCGGCGGAGATACGAATGCTACAACAA
ACAAGCGGTTGAAATGCTCAAACAACGGGGTCGTAGGCACGACGGTGGCAACCACAACAACGACTGCTGAGTCTACTCGGTCTATTGTCCTGGTTGACTC
GCAAGAGAACGGTGTGCGTCTCGTCCACGCGCTTTTGGCTTGCGCTGAAGCTGTGCAGAAGGAGAATCTGACTCTAGCGGAAGCTCTGGTGAAGCAAATC
GGATTCTTAGCTGTGTCTCAAATCGGAGCGATGAGAAAAGTCGCTACTTACTTCGCCGAAGCTCTCGCGCGGCGGATCTATCGTCTCTCTCCGTCGCAGA
CTCCGATTGACCACTCTCTCTCCGATACTCTTCAGATGCACTTCTACGAGACTTGTCCATACCTCAAGTTCGCTCATTTCACGGCGAATCAAGCAATTCT
TGAAGCTTTTCAAGGGAAGAAGAGAGTTCATGTCATCGATTTCTCTATGAGTCAAGGTCTTCAATGGCCGGCGCTTATGCAGGCTCTTGCGCTTCGACCT
GGTGGTCCTCCGGTTTTCCGGTTAACCGGAATCGGTCCACCGGCACCGGATAATTACGATTATCTTCACGAGGTTGGGTGTAAGCTGGCTCATTTAGCTG
AGGCGATTCATGTGGAGTTCGAGTACAGAGGATTTGTGGCTAACACTTTAGCTGATCTCGATTCGTCGATGCTTGAGCTTAGACCAAGTGAGATTGAATC
TGTTGCGGTTAACTCTGTTTTCGAGCTTCACAAGCTCTTGGGACGACCTGGCGCGGTCGATAAGGTTCTTGGAGTGGTGAATCAAATTAAACCGGAGATT
TTCACTGTGGTTGAGCAGGAATCGAACCATAATAGTCCGGTTTTCTTGGATCGGTTTACTGAGTCGTTGCATTACTACTCGACGTTGTTTGACTCGTTGG
AAGGTGTGCCGAGTGGTCAAGACAAGGTCATGTCGGAGGTTTACTTGGGTAAACAGATTTGCAATGTTGTGGCTTGTGATGGGCCTGACCGAGTTGAGCG
TCACGAAACGTTGAGTCAATGGAGGAGCCGGTTCGTTTCAGCAGGGTTTTCGGCGGCACATCTTGGTTCGAATGCGTTCAAGCAAGCGAGTATGCTCTTG
GCTCTGTTCAACGGCGGAGAGGGTTATCGGGTTGAGGAGAGTGACGGCTGTCTCATGTTGGGTTGGCACACTCGGCCGCTCATAGCCACCTCGGCTTGGA
AACTCTCCACCAATTAG
>Cagra.3501s0003.1
ATGAAGAGAGATCATCAACATCATCATCATCAAGATAAGATGAAGGAAGACGAAGACGACGGTTCCAACGGCATGGACGAGCTTTTGGCCGTTCTTGGTT
ACAAAGTTAGGTCATCCGAAATGGCCGATGTTGCTCAGAAGCTCGAGCAGCTTGAGGTTATGATGTCCAATGTTCAAGAAGACGACCTCTCTCAGCTAGC
TACTGAGACCGTTCATTACAACCCTGCTGAGCTTTACACGTGGCTTGATTCTATGCTCTCCGACCTCAACCCTCCCTCTTCTACCTCCGACTACGATCTC
AAAGCTATCCCCGGCGACGCCGTTCTCAATCACTACGCTGTGGATTCCTCTTCTTCCTCCAACCATGGTGGCGATACGAATGCTACCAACAAGCGGTTGA
AATGCTCCAACGGCGCTGTTGCTGCGACCACGACGCCTGACTCGGCTCGTCCCGTTGTCCTGCTCGACTCGCAGGAGAACGGTGTGCGTCTCGTCCACTC
GCTGTTGGCTTGCGCTGAGGCTGTGCACAAGGAGAATCTGACTATTGCGGAAGCTCTTGTGAAGCAAATCGGATTCTTAGCCGTGTCTCAGATCGGAGCC
ATGAGAAAGGTCGCTACTTACTTCGCCGAGGCTCTCGCGCGGCGGATCTACCGTCTCTCTCCGTCGCAGAGTCCTATTGACCACTCTCTCTCCGATACTC
TTCAGATGCACTTCTACGAGACCTGTCCTTACCTCAAGTTCGCTCATTTCACGGCCAACCAAGCGATTCTCGAAGCTTTCCAAGGGAAGAAACGAGTTCA
TGTCATCGATTTCTCCATGAGCCAAGGTCTTCAGTGGCCGGCGCTTATGCAGGCTCTTGCGCTTCGTCCTGGTGGTCCTCCTGTTTTCCGGTTAACCGGA
ATAGGTCCACCGGCGCCGGATAACTTCGATTACCTTCACGAGGTTGGGTGTAAGCTGGCTAATTTAGCTGAGGCGATTCACGTGGAGTTTGAGTACAGAG
GATTTGTGGCTAACACTTTAGCCGATCTTGATGCGTCGATGCTTGAGCTTAGACCAAGTGATGTTGAATCTGTTGCGGTTAACTCTGTTTTCGAGCTTCA
CAAGCTCTTGGGACGGCCTGGTGCTATTGAAAAGGTTCTTGGAGTGGTGAATCAGATTAAGCCGGAGATTTTTACTGTGGTGGAACAGGAATCGAACCAC
AACAGTCCGGTTTTCTTAGACCGGTTTACCGAGTCGTTGCACTACTACTCGACGTTGTTTGACTCGTTGGAAGGTGTGCCGAGTGGTCAAGACAAGGTCA
TGTCGGAGGTTTACTTGGGTAAACAGATTTGCAATGTTGTGGCTTGTGATGGACCTGACCGAGTTGAACGTCACGAAACATTGAGTCAATGGAGGAACCG
GTTCGGTTCAGCAGGGTTTTCGGCGGCACATCTTGGTTCGAATGCGTTCAAGCAAGCGAGTATGCTATTGGCTCTGTTCAACGGCGGAGAAGGTTATCGG
GTTGAGGAGAGTGACGGCTGTCTCATGTTGGGTTGGCACACTCGACCGCTCATAGCCACGTCGGCTTGGAAACTCTCTACCAATTAG
>Carubv10008833m
ATGAAGAGAGATCATCAACATCATCATCATCAAGATAAGATGAAGGAAGACGAAGACGACGGTTCCAACGGCATGGACGAACTTTTGGCCGTTCTTGGTT
ACAAAGTTAGGTCATCCGAAATGGCCGATGTTGCTCAGAAGCTCGAGCAGCTTGAGGTTATGATGTCCAATGTTCAAGAAGACGACCTCTCTCAGCTCGC
TACTGAGACCGTTCACTACAACCCTGCTGAGCTTTACACCTGGCTTGATTCTATGCTCTCCGACCTCAACCCTCCCTCTTCTACCTCCGACTACGATCTC
AAAGCTATCCCCGGCGACGCCGTTCTCAATCACTACGCTGTGGATTCCTCTTCTTCCTCCAACCATGGCGGCGATTCGAATGCTACCAACAAGCGGTTGA
AATGCTCCAACGCCGCTGTTGCTGCGACCACGACGCCTGACTCGGCTCGTCCCGTTGTCCTGCTCGACTCGCAGGAGAACGGTGTGCGTCTCGTCCACTC
GCTTTTGGCTTGCGCTGAGGCTGTGCACAAGGAGAATCTGACTATTGCGGAAGCTCTGGTGAAGCAAATCGGATTCTTAGCCGTGTCTCAGATCGGAGCC
ATGAGAAAGGTCGCTACTTACTTCGCCGAGGCTCTCGCGCGGCGGATCTACCGTCTCTCTCCGTCGCAGAGTCCTATTGACCACTCTCTCTCCGATACTC
TTCAGATGCACTTCTACGAGACCTGTCCTTACCTCAAGTTCGCTCATTTCACGGCGAACCAAGCCATTCTCGAAGCTTTCCAAGGGAAGAAACGAGTTCA
TGTCATCGATTTCTCCATGAGCCAAGGTCTTCAGTGGCCGGCGCTTATGCAGGCTCTTGCGCTTCGTCCTGGTGGTCCTCCTGTTTTCCGGTTAACCGGA
ATAGGTCCACCGGCGCCGGATAACTTCGATTACCTTCACGAGGTTGGGTGTAAGCTGGCTCATTTAGCTGAGGCGATTCACGTGGAGTTTGAGTACAGAG
GATTTGTGGCTAACACTTTAGCCGATCTTGATGCGTCGATGCTTGAGCTTAGACCAAGTGATGTTGAATCTGTTGCGGTTAACTCTGTTTTCGAGCTTCA
CAAGCTCTTGGGACGGCCTGGTGCTATTGAAAAGGTTCTTGGAGTGGTGAATCAGATTAAGCCGGAGATTTTTACTGTGGTGGAACAGGAATCGAACCAT
AACAGTCCGGTTTTCTTAGACCGGTTTACCGAGTCGTTGCACTATTACTCGACGTTGTTTGACTCGTTGGAAGGTGTGCCGAGTGGTCAAGACAAGGTCA
TGTCGGAGGTTTACTTGGGTAAACAGATTTGCAATGTTGTGGCTTGTGATGGACCTGACCGAGTTGAACGTCACGAAACATTGAGGCAATGGAGGAACCG
GTTCGGTTCAGCAGGGTTTTCGGCGGCACATCTTGGTTCGAATGCGTTCAAGCAAGCGAGTATGCTATTGGCTCTGTTCAACGGCGGAGAAGGTTATCGG
GTTGAGGAGAGTGACGGCTGTCTCATGTTGGGTTGGCACACTCGACCGCTCATAGCCACGTCGGCTTGGAAACTCTCTACCAATTAG
>Thhalv10007323m
ATGAAGAGAGATCAAAATCATTTTTTTCAGGGAGATAAGACGATGAAGGAAGAAGACGGCATGGATGAGCTTTTGGCCGTGCTTGGTTACAAGGTGCAGT
CGTCGGAAATGGCTGAGGTTGCTCAGAAGCTTGAGCAGCTTGAGGTGATGATGTCTAATGTTCGGGAAGACGATCTTTCTCAGCTCGCCACGAGGACCGT
ACACTACAACCCATCGCAGCTTTACACGTGGCTCGACTCCATGCTCTCCGATCTCAACCCTCCGTCCTCTGCCGATGATTACGACCTCAAAGCTATTCCC
GGTGACGCTATTCTCAATCAATTCGCGACCGATTCTTCTTCTTCTTCGTCGAACCAAGGTACCAACAACAAGCGGTTAAAATGCTCGAGCTCTGATTCCA
TGGTTGTTTCCACATCTCCGGCGGCGGTGGCCACCACGACGACTGAGCCAACTCGGGCTTTTGTCCTGGTCGACTCACAGGAGAACGGTGTGCGTCTCGT
CCACGCGCTTTTGGCCTGCGCCGAAGCCGTACAAAAGGACGATCTAAATCTAGCGGAAGCTCTGGTGAAGCAAATCGGGTTTTTAGCTGTGTCTCAGGTC
GGCGCAATGAGAAAAGTAGCTACTTACTTCGCCGAAGCTCTCGCGCGCCGAATCTACCATCTCCGTCCGTCTCGGAGTCCGATCGACCATTCTCTCTCCG
ACACTCTCCAGATGCACTTCTATGAGACCTGTCCTTACCTCAAATTCGCACACTTTACGGCGAATCAAGCCATTCTCGAAGCTTTCCAAGGCAAGAAAAG
GGTTCATGTGATCGATTTCTCCATGAATCAGGGTCTACAATGGCCGGCGCTTATGCAAGCCCTCGCGCTTAGACCTGGAGGTCCTCCGATTTTTCGGCTA
ACCGGAATCGGTCCACCGGCACCGGATAATTTCGATTACCTTCATGAGGTTGGGTGTAAGCTGGCTCATCTAGCGGAGGCGATTCACGTGGAGTTCGAGT
ACAGAGGATTCGTCGCCAACACTTTAGCAGATCTCGACGCGTCGATGCTGGAGCTTAGACCAAGTGAGATCGAATCTGTTGCGGTTAACTCTGTTTTTGA
GCTTCACAAGCTTTTGGGACGACCAGGTGCGATCGAGAAAGTCCTTGGAGTCGTGAATCAGATTAAACCGGAGATTTTCACTGTGGTGGAACAAGAATCA
AACCATAATAGTCCGGTTTTCTTAGACCGGTTTACCGAGTCTCTGCATTATTACTCTTCATTGTTTGACTCGTTGGAAGGAGTCCCGAGTAGCCAAGACA
AGGTCATGTCGGAGGTTTACTTGGGTAAACAGATCTGCAACGTTGTCGCTTGTGATGGGCCTGACCGAGTTGAGCGTCACGAAACGCTGAGTCAATGGAG
AAACCGGTTTGGTTCTGCGGGGTTTTCGGCTGCACATATTGGTTCGAATGCGTTCAAGCAAGCGAGCATGCTTTTGGCTTTGTTCAACAGTGGTGAAGGT
TATCGTGTGGAGGAGAGCGACGGCTGTCTGATGCTGGGTTGGCACACTAGGCCGCTTATAGCCACTTCGGCTTGGAAGCTCTCCACCAATCAGATGGTGT
CCCACTGA
>Kaladp0059s0271.1
ATGAAGCGGGAAAATCAGTACCTGTATCCGAATCCGGATTCATCCGGCGCCGGCAGCAGCAGCGGCGGTAAGGGCAAGGTCTGCTGGGAGGACGACCCAC
TCCCAGAGAGTGGGATGGACGAGCTGCTAGCTGTTCTGGGTTACAAGGTCAAGTCGTCAGACATGGCGGAGGTGGCTCAGAAGCTGGAACAGCTTGAGGA
AGTCATGGGTAGCGTCCGAGAAGATGGCCTCTCTCATCTTGCCTCTGAAACTGTTCATTACAATCCAAGCGACATCTCCAACTGGATAGAAAACATGCTG
TCTGAATTCGTTCCGGCTGGCTTCGACTCTTCTCTCCAGCCGCTCCCTCCCGCGTCCGTACACTCCTTCATCCCCCAGCTCGACTCCTCCGCCTCTGTCA
ACTTCCCCGGCTTCGGCGGCGGCGACACATCCCTGCCTGATTACGATCTCAAAGCTATTCCCGGTAACCAAATCATTTACTCACCGAAGCAGCAGCAGCA
GCAGATCGATGAGCTCGGCGGCAACGCCAATAAGCGGCTGAAGACGACCGTGACTGCAACCGAGGCTCCGTTGACCACCTCCACTCGTCCGGTGGTGCTC
GTCGATTCGCAGGAAGCTGGAGTTCGTCTAGTCCACACGCTCATGGCCTGCGCGCAGGCGATCCAGCAGTCGAAACTCGAAGTCGCCGGAACCCTAGTCA
ACCAGATCGGCTTGTTGGCCGCCTCCCAAGCCGGCTCGATGCGCAAGGTCGCCACCTACTTCGCCGAAGCCCTAGAGCGCCGCATCTTCAACTGCCATCC
GCAGGAATCCGTCAACCCTAGCTTCACCGATCTGCTTCTGATGAACTTTTACGAAGCCTGTCCCTATCTCAAATTCGCGCACTTCACTGCCAACCAAGCC
ATCCTCGAAGCCTTCTCCGGCAAGAAGGAAGTCCACGTCATCGATTTCAGCATGAATCAAGGGATGCAGTGGCCGGCGCTGATGCAGGCTTTAGCGCTCC
GTCCAGGCGGTCCGCCGGCTTTCCGGCTGACCGGCATCGGTCCTCCTTCTCCCGACAACACGGATCGGTTGCGCGAAGTCGGATTGCGCCTCGCGCAGCT
GGCGGAGACGATCCACGTCGACTTCGAATTCAGAGGCTTCGTCGCCAACAGCTTGGCAGATCTGGACGCCTCCAAGTTGGAGCTGAACCCGAGTGACACC
GAGTCGATTGCGGTCAACTCGGTATTCGAACTCCACCGTTTGCTTGCCCGACCCGGGGCGATCGAGAAGGTGCTCAGCGTGATCAGGGAAATCAAACCGG
AGATCGTGACAGTGGTCGAGCAGGAAGCGAACCACAACGGTCCGGTTTTCCTGGACCGGTTCACCGAGTCGCTGCACTACTACTCGACCCTGTTCGACTC
GCTGGAGGGGTCGGCCAGCAGCCAGGACAAGGTGATCTCCGAAGTTTATTTAGGGCGTCAGATCTGCAACGTGGTGGCGTGCGAAGGGCCGGACCGAGTG
GAGCGACACGAGACTCTGGACCAGTGGCGGCTTCGGTTCGGTTCGGCAGGATTCGAGCCGGTTCACATCGGTTCAAACGCGTTCAAGCAAGCAAGCATGT
TGCTGGATCTGTTCTCGGGCGGGGAAGGGTATCGGGTGGAGGAGAATAACGGGTGTTTGATGCTGGGTTGGCACACGCGGCCGCTGATAGCGACTTCAGC
GTGGAGGGTCGGGTCAACTGGTCCGAGTTGA
>Kaladp0064s0043.1 CDS
ATGAAGCGTGAGAATCAATACCTGTACCCGCATCCGGATCCATCCGCCGCCGGCAGCAGCAGCAGCACCGGCGGCAAAACCAAGGTCTGCTGGGAGGACG
ACTCTCTCCCAGAAGCTGGGATGGACGAGCTGCTAGCTGTTCTTGGTTACAAGGTCAAGTCATCTGACATGGCCGAGGTAGCTCAGAAGCTTGAACAGCT
TGAGGAAGTCATGGGCAGCGTCCGAGAAGATGGCCTCTCCCATCTCGCTTCTGAAACCGTTCATTACAACCCCAGCGACATCTCCAACTGGATTGAAAAC
ATGCTGTCCGAATTTGTTCCCCCCAGCTTCGATTCCAACCTCCAGCCGCTGCCTCCCACCTCCATCGACTCTTTTATTCCCCAGGTTGGCCCCGTTGACT
TCCCCGTCATGCTCGACCAGCCCAAACTCAGCCCCATCTTTGGCGGCGGCGATTCCTCCTCCTCCCTGCCGGATTACGACCTCAAAGCCATTCCCGGTAA
CCGAATCATCTACCCACAGAATCAGCAGCAGCAGCAGCTGGAAGAGCTCAGCAGCAGCGCCAACAAGCGGCTGAAGCCGACCGCCCCTCCAACCGAGGCT
CCGCTGACCACCTCCACTCGCCCAGTCGTCCTCGTCGATTCGCAGGAAGCAGGAGTTCGTCTGGTCCACACGCTCATGGCCTGTGCGGACGCGATTCAGC
AGTCGAATCTCAAAGTCGCCGAAACCCTAATCAACCAGATAGGTATGCTGGCCGCCTCTCAAGCGGGCGCGATGCGCAAGGTCGCTACCTACTTCGCCGA
AGCCCTAGCGCGTCGCATCTTCAACTGCTACCCGCAGGAATCCATCAACCCTAGCTTCACCGATCTGCTTCTGATGCACTTCTACGAAACCTGTCCCTAT
CTCAAATTCGCCCACTTCACCGCCAATCAAGCCATCCTTGAAGCCTTTTCGAACAAGAAGAAGGTTCACGTCATCGATTTCAGTATGAATCAAGGGATGC
AGTGGCCGGCGCTTATGCAAGCTTTAGCGCTTCGTCCAGGCGGTCCGCCGGCTTTCCGCTTGACCGGTATTGGTCCTCCGTCTCCAGATAACAAGGATCG
GTTGCGTGAAGTCGGATTGCGCCTCGCGCAGCTGGCGGAGACGATCCATGTCGACTTCGAATTCCGGGGCTTCGTCGCCAACAGCCTGGCAGATCTGGAC
GCCTCCATGTTGGAGCTGAAACCGAGCGAGACCGAGTCGGTTGCAGTCAACTCGGTGTTCGAACTCCACCGGTTGCTGGCCCGACCCGGGGCGGTCGAGA
AGGTGTTGACCGTGATTAAGGAAATAAAACCGGAGATTGTGACAGTGGTCGAGCAAGAAGCGAACCACAACGGTCCGGTTTTTCTCGACCGGTTCACCGA
GTCGCTGCACTATTACTCGACCATGTTTGACTCGCTGGAAGGCTCGACCAACAGTCAGGACAAGGTGATGTCTGAGGTCTATCTGGGCCGTCAGATCTGC
GACGTGGTGGCGTGCGAAGGGCTGGATCGAGTCGAGAGACACGAGACTCTGGAGCAGTGGCGGGCTCGGTTCGGCTCAGCCGGATTCGAGTCGGTTCATA
TCGGGTCAAACGCGTTTAAGCAGGCCCGTATGTTGCTGGACCTGTTCTCGGGTGGAGATGGGTACAGGGTGGAGGAGAATAACGGCTGCCTGATGCTGGG
GTGGCACACACGGCCGCTGATTGCGACTTCAGCTTGGAGGATTGGTTCGTCTCAGTGA
>Kalax.0739s0002.1 CDS
ATGAAGCGCGAAAATCAGTACCTGTATCCGCTTCCGGATTCATCCGGCGCCGGCAGCAGCAGCGGCGGTAAGGGCAAGATCTGCTGGGAGGACGACCCAC
TCCCAGAGAGTGGGGTGGACGAGCTGCTAGCTGTTCTGGGTTACAAGGTCAAGTCGTCAGACATGGCGGAGGTGGCTCAGAAGCTGGAACAGCTTGAGGA
AGTCATGGGCAGCGTCCGAGAAGATGGCCTCTCTCATCTTGCCTCTGAAACTGTTCATTACAATCCAAGCGACATCTCCAACTGGATAGAAAACATGCTG
TCTGAATTCGTTCCGCCTGGCTTCGACTCTTCTCTCCAGCCGCTCCCTCCCGCGTCCGTGGACTCCTTCATCCCCCAGCTCGACTCCTCCGCCTCTGTCA
ACTTCCCCGGCTTCGGCGGGGGCGACACATCCCTGCCTGATTACGATCTCAAAGCTATTCCCGGTAACCAAATCATTTACTCACCGAAGCAGCAGCGGCA
GATCGATGAGCTCGGCGGCAACGCCAATAAGCGGCTGAAGACGACCGTGACTGCAACCGAGGCTCCGTTGACCACCTCCACTCGTCCGGTGGTGCTCGTC
GATTCGCAGGAAGCTGGAGTTCGTCTAGTCCACACGCTCATGGCCTGCGCGGAGGCGATCCAGCAGTCGAAACTCGAAGTCGCCGGAACCCTAGTCAACC
AGATCGGCTTGTTGGCCGCCTCCCAAGCCGGCGCGATGCGCAAGGTCGCCACCTACTTCGCCGAAGCCCTAGAGCGCCGCATCTTCAACTGCCATCCGCA
GGAATCCGTCAACCCTAGCTTCACCGATCTGCTTCTGATGAACTTTTACGAAGCCTGTCCCTATCTCAAATTCGCGCACTTCACTGCCAACCAAGCCATC
CTCGAAGCCTTCTCCGGCAAGAAGGAAGTCCACGTCATCGATTTCAGCATGAATCAAGGGATGCAGTGGCCGGCGCTGATGCAGGCTTTAGCGCTCCGTC
CAGGCGGTCCGCCGGCTTTCCGGCTGACCGGCATCGGTCCTCCTTCTCCCGACAACACGGATCGGTTGCGCGAAGTCGGATTGCGCCTCGCGCAGCTGGC
GGAGACGATCCACGTCGACTTCGAATTCAGAGGCTTCGTCGCCAACAGCTTGGCAGATCTGGACGCCTCCAAGTTGGAGCTGAACCCGAGTGACACCGAG
TCGATTGCGGTCAACTCGGTATTCGAACTCCACCGTTTGCTGGCCCGACCCGGGGCGATCGAGAAGGTGCTCAGCGTGATCAGGGAAATCAAACCGGAGA
TCGTGACAGTGGTCGAGCAGGAAGCGAACCACAACGGTCCGGTTTTCCTGGACCGGTTCACCGAGTCGTTGCACTACTACTCGACCCTGTTCGACTCGCT
GGAGGGGTCGGCCAGCACCCAGGACAAGGTGATCTCCGAAGTTTATTTAGGGCGTCAGATCTGCAACGTGGTGGCGTGCGAAGGGCCGGACCGAGTGGAG
CGACACGAGACTCTGGACCAGTGGCGGCTTCGGTTCGGTTCGGCAGGATTCGAGCCGGTTCACATCGGTTCAAACGCGTTCAAGCAAGCAAGCATGTTGC
TGGATCTGTTCTCGGGCGGGGAAGGGTATCGGGTGGAGGAGAATAACGGGTGTTTGATGCTGGGTTGGCACACGCGGCCGCTGATAGCGACTTCAGCGTG
GAGGGTCGGGTCAACCGGGCCGAGTTGA
>Kalax.0271s0018.1 CDS
ATGAAGCGGGAAAATCAGTACCTGTATCCGAATCCGGATTCATCCGGCGCCGGCAGCAGCAGGGGCGGTAAGGGCAAGGTCTGCTGGGAGGACGACCCAC
CCCCAGAGAGTGGGATGGACGAGCTGCTAGCTGTTCTGGGTTACAAGGTCAAGTCGTCAGACATGGCGGAGGTGGCTCAGAAGCTGGAACAGCTTGAGGA
AGTCATGGGTAGCGTCCGAGAAGATGGCCTCTCTCATCTTGCCTCTGAAACTGTTCATTACAATCCAAGCGACATCTCCAACTGGATAGAAAACATGCTG
TCTGAATTCGTTCCGGCTGGCTTCGACTCTTCTCTCCAGCCGCTCCCTCCCGCGTCCGTAGACTCCTTCATCCCCCAGCTCGACTCCTCCGCCTCTGTCA
ACTTCCCCGGCTTCGGCGGCGGCGACACATCCCTGCCTGATTACGATCTCAAAGCTATTCCCGGTAACCAAATCATTTACTCACCGAAGCAGCAGCGGCA
GATCGATGAGCTCGGCGGCAACGCCAATAAGCGGCTGAAGACGACCGTGACTGCAACCGAGGCTCCGTTGACCACCTCCACTCGTCCGGTGGTGCTCGTC
GATTCGCAGGAAGCTGGAGTTCGTCTAGTCCACACGCTCATGGCCTGCGCGGAGGCGATCCAGCAGTCGAAACTCGAAGTCGCCGGAACCCTAGTCAACC
AGATCGGCTTGTTGGCCGCCTCCCAAGCCGGCGCGATGCGCAAGGTCGCCACCTACTTCGCCGAAGCCCTAGAGCGCCGCATCTTCAACTGCCATCCGCA
GGAATCCGTCAACCCTAGCTTCACCGATCTGCTTCTGATGAACTTTTACGAAGCCTGTCCCTATCTCAAATTCGCGCACTTCACTGCCAACCAAGCCATC
CTCGAAGCCTTCTCCGGCAAGAAGGAAGTCCACGTCATCGATTTCAGCATGAATCAAGGGATGCAGTGGCCGGCGCTGATGCAGGCTTTAGCGCTCCGTC
CAGGCGGTCCGCCGGCTTTCCGACTGACCGGCATCGGTCCTCCTTCTCCCGACAACACGGATCGGTTGCGCGAAGTCGGATTGCGCCTCGCGCAGCTGGC
GGAGACGATCCACGTCGACTTCGAATTCAGAGGCTTCGTCGCCAACAGCTTGGCAGATCTGGACGCCTCCATGTTGGAGCTGAACCCGAGTGCCACCGAG
TCGATTGCGGTCAACTCGGTATTCGAACTCCACCGTTTGCTGGCCCGACCCGGTTCGATCGAGAAGGTGCTCAGCGTGATCAGGGAAATCAAACCGGAGA
TCGTGACAGTGGTCGAGCAGGAAGCGAACCACAACGGTCCGGTTTTCCTGGACCGGTTCACCGAGTCGCTGCACTACTACTCGACCCTGTTCGACTCGCT
GGAGGGGTCGGCCAGCAGCCAGGACAAGGTGATTTCCGAAGTTTATTTAGGGCGTCAGATCTGCAACGTGGTGGCGTGCGAAGGGCCGGACCGAGTGGAG
CGACACGAGACTCTGGACCAGTGGCGGCTTCGGTTCGGTTCGGCCGGATTCGAGCCGGTTCACATCGGTTCAAACGCGTTCAAGCAAGCAAGCATGTTGC
TGGATCTGTTCTCGGGCGGGGAAGGGTATCGGGTGGAGGAGAATAACGGGTGTTTGATGCTGGGTTGGCACACGCGGCCGCTGATAGCGACTTCAGCGTG
GAGGGTCGGGTCAACCGGGCCGAGTTGA
>Kalax.0058s0039.1 CDS
ATGAAAAACCTCCCCATCCCATCTCACACCCACACCCAAGATTCCATCCCCAACCCCCATTCAAATTTTCCTCTCAACACACACTCATTACAAACATATT
CTTATACACACATACACCAAACAACAGCATCAATGAAGCGTGAGAATCAATACCTGTACCCGCATCCGGATCCATCCGCCGCCGGCAGCAGCAGCAGCAC
CGGCGGCAAAACCAAGGTCTGCTGGGAGGACGACTCTCTCCCAGAAGCTGGGATGGACGAGCTGCTAGCTGTTCTTGGTTACAAGGTCAAGTCATCTGAC
ATGGCCGAGGTAGCTCAGAAGCTTGAACAGCTTGAGGAAGTCATGGGCAGCGTCCGAGAAGATGGCCTCTCCCATCTCGCTTCTGAAACCGTTCATTACA
ACCCCAGCGACATCTCCAACTGGATTGAAAACATGCTGTCCGAATTTGTTCCCCCCAGCTTCGATTCCAACCTCCAGCCGCTGCCTCCCACCTCCATCGA
CTCTTTTATTCCCCAGGTTGGCCCCGTTGACTTCCCCGTCATGCTCGACCAGCCCAAACTCAGCCCCATCTTTGGCGGCGGCGATTCCTCCTCCTCCCTG
CCGGATTACGACCTCAAAGCCATTCCCGGTAACCGAATCATCTACCCACAGAATCAGCAGCAGCAGCAGCTGGAAGAGCTCAGCAGCAGCGCCAACAAGC
GGCTGAAGCCGACCGCCCCTCCATCCGAGGCTCCGCTGACCACCTCCACTCGCCCAGTCGTCCTCGTCGATTCGCAGGAAGCAGGAGTTCGTCTGGTCCA
CACGCTCATGGCCTGTGCGGACGCGATTCAGCAGTCGAATCTCAAAGTCGCCGAAACCCTAATCAACCAGATAGGTATGCTGGCCGCCTCTCAAGCAGGC
GCGATGCGCAAGGTCGCTACCTACTTCGCCGAAGCCCTAGCGCGCCGCATCTTCAACTGCTACCCGCAGGAATCGATCAACCCTAGCTTCACCGATCTGC
TTCTGATGCACTTCTACGAAACCTGTCCCTATCTCAAATTCGCCCACTTCACCGCCAATCAAGCCATCCTCGAAGCCTTTTCGAACAAGAAGAAGGTCCA
CGTCATCGATTTCAGTATGAATCAAGGGATGCAGTGGCCGGCGCTTATGCAAGCTTTAGCGCTTCGTCCAGGCGGTCCGCCGGCTTTCCGCTTGACCGGT
ATTGGTCCTCCGTCTCCAGATAACAAGGATCGGTTGCGTGAAGTCGGATTGCGCCTCGCGCAGCTGGCAGAGACGATCCATGTCGACTTCGAATTCCGGG
GCTTCGTCGCCAACAGCCTGGCAGATCTGGACGCCTCCATGTTGGAGCTGAAACCGAGCGAGACCGAGTCGGTTGCAGTCAACTCGGTGTTCGAACTCCA
CCGGTTGCTGGCCCGACCCGGGGCGGTCGAGAAGGTGTTGACCGTGATTAAGGAAATAAAACCGGAGATTGTGACAGTGGTCGAGCAAGAAGCGAACCAC
AACGGTCCGGTTTTTCTCGACCGGTTCACCGAGTCGCTGCACTATTACTCGACCATGTTTGACTCGCTGGAAGGCTCGACCAACAGTCAGGACAAGGTGA
TGTCTGAGGTCTATCTGGGCCGTCAGATCTGCGACGTGGTGGCGTGCGAAGGGCTGGATCGAGTCGAGAGACACGAGACTCTGGAGCAGTGGCGGGCTCG
GTTCGGCTCAGCCGGATTCGAGTCGGTTCATATCGGGTCAAACGCGTTTAAGCAGGCCCGTATGTTGCTGGACCTGTTCTCGGGTGGAGATGGGTACAGG
GTGGAGGAGAATAACGGCTGCTTGATGCTGGGGTGGCACACACGGCCGCTGATTGCGACTTCAGCTTGGAGGATTGGTTCGTCTCAGTGA
>Kalax.0417s0012.1
ATGAAGCGTGAGAATCAATACCTGTACCCGCATCCGGATCCATCCGCCGCCGGCAGCAGCAGCAGCACCGGCGGCAAAACCAAGGTCTGCTGGGAGGACG
ACTCTCTCCCAGAAGCTGGGATGGACGAGCTGCTAGCTGTTCTTGGTTACAAGGTCAAGTCATCTGACATGGCCGAGGTAGCTCAGAAGCTTGAACAGCT
TGAGGAAGTCATGGGCAGCGTCCGAGAAGATGGCCTCTCCCATCTTGCTTCTGAAACCGTTCATTACAACCCCAGCGACATCTCCAACTGGATTGAAAAC
ATGCTGTCCGAATTTGTTCCCCCCAGCTTCGATTCCAACCTCCAGCCGCTGCCTCCCACCTCCATCGACTCTTTTATTCCCCAGGTTGGCCCCGTTGACT
TCCCCGTCATGCTCGACCAGCCCAAACTCAGCCCCATCTTCGGCGGCGGCGATTCCTCCTCCTCCCTGCCGGATTACGACCTCAAAGCCATTCCCGGTAA
CCGAATCATTTACCCACAGCAGCAGATGGAAGAGCTCAGCAGCAGCGCCAACAAGCGGCTGAAGCCGACCGTCCCTCCAACCGAGGCTCCGCTGACCACC
TCCACTCGCCCAGTCGTCCTCGTCGATTCGCAGGAAGCAGGAGTTCGTCTGGTCCACACGCTCATGGCCTGTGCGGACGCGATTCAGCAGTCGAATCTCA
AAGTCGCCGAAACCCTAATCAACCAGATAGGTATGCTGGCCGCCTCTCAAGCGGGTGCGATGCGCAAGGTCGCTACCTACTTCGCCGAAGCCCTAGCGCG
CCGCATCTTCAACTGCTACCCGCAAGAATCCATCAACCCTAGCTTCACCGATCTGCTTCTGATGCACTTCTACGAAACCTGTCCCTATCTCAAATTCGCC
CACTTCACCGCCAATCAAGCCATCCTCGAAGCCTTTTCGAACAAGAAAAAGGTCCACGTCATCGATTTCAGTATGAATCAAGGGATGCAGTGGCCGGCGC
TTATGCAAGCTTTAGCGCTTCGTCCAGGCGGTCCGCCGGCTTTCCGGTTGACCGGTATTGGTCCTCCGTCTCTAGATAACAAGGATCGGTTGCGTGAAGT
CGGATTGCGCCTCGCGCAGCTGGCGGAGACGATCCATGTCGACTTCGAATTCCGGGGCTTCGTCGCCAACAGCCTGGCAGATCTGGACGCCTCCATGTTG
GAGCTGAAACCGAGCGAGACCGAGTCGGTTGCAGTCAACTCGGTGTTCGAACTCCACCGGTTGCTGGCCCGACCCGGGGCGGTCGAGAAGGTGTTGACCG
TGATTAAGGAAATAAAACCGGAGATTGTGACAGTGGTCGAGCAAGAAGCGAACCACAACGGTCCGGTTTTTCTCGACCGGTTCACCGAGTCGCTGCACTA
TTACTCGACCATGTTTGACTCGCTGGAAGGCTCGACCAACAGTCAGGACAAGGTGATGTCTGAGGTCTATCTGGGCCGTCAGATCTGCAACGTGGTGGCG
TGCGAAGGGCTGGATCGAGTCGAGAGACACGAGACTCTGGAGCAGTGGCGGGCTCGGTTCGGCTCAGCCGGATTCGAGTCGGTTCATATCGGTTCAAACG
CGTTTAAGCAGGCCCGTATGTTGCTGGACCTGTTCGCGGGTGGAGATGGGTACAGGGTGGAGGAGAATAACGGCTGCTTGATGCTGGGGTGGCACACACG
GCCGCTGATTGCGACTTCAGCTTGGAGGATTGGTTCGTCTCAGTGA
>Solyc11g011260.1.1
ATGAAGAGAGATCGAGATCGAGATCGAGAAAGAGAGAAAAGAGCATTCTCTAATGGTGCTGTTTCTTCAGGGAAAAGTAAGATTTGGGAAGAAGATGAAG
AAGAAAAACCAGATGCTGGAATGGATGAGCTTTTAGCTGTTTTGGGTTATAAAGTGAAGTCGTCTGATATGGCGGATGTTGCTCAAAAACTTGAACAGCT
TGAGATGGCTATGGGTACAACGATGGAAGATGGTATTACTCATCTTTCTACTGATACCGTTCATAAAAACCCATCTGATATGGCTGGTTGGGTACAAAGT
ATGTTATCTTCGATTTCGACAAACTTTGATATGTGTAATCAGGAAAACGATGTGCTTGTATCTGGTTGTGGTTCTTCTTCTTCTATAATCGATTTCTCAC
AAAATCATCGAACAAGTACCATTTCTGATGATGATTTAAGAGCTATACCTGGTGGTGCTGTTTTCAATTCGGATAGTAATAAAAGACACAGATCAACAAC
TTCTAGTTTTTCAACTACATCCTCATCTATGGTGACAGATTCATCAGCAACGAGACCTGTTGTACTAGTTGATTCACAAGAAACTGGGGTTCGTCTTGTT
CATACTTTAATGGCGTGTGCTGAAGCTGTACAACAAGAAAATTTAACTTTAGCGGATCAACTTGTTAGACATATTGGTATTCTTGCGGTTTCACAATCTG
GTGCTATGAGAAAAGTTGCTACTTACTTTGCTGAAGCATTAGCAAGAAGAATCTACAAAATTTATCCACAAGATTCAATGGAATCATCATATACAGATGT
TTTACAAATGCATTTCTATGAAACTTGCCCTTATCTCAAATTCGCTCATTTTACTGCTAATCAAGCCATTCTTGAAGCGTTTACAGGTTGTAACAAAGTT
CATGTAATTGATTTCAGCTTAAAACAGGGTATGCAATGGCCTGCACTTATGCAAGCTTTAGCTTTACGCCCCGGTGGACCTCCGGCATTTAGACTCACCG
GAATCGGACCTCCACAGCCGGATAACACAGATGCCTTGCAACAAGTTGGATGGAAGTTAGCTCAGTTAGCGGAAACTATTGGGGTTGAATTTGAATTCAG
GGGATTTGTTGCTAATTCATTAGCAGATCTTGATGCGACTATACTTGATATAAGGCCAAGTGAAACTGAAGCAGTAGCTATAAACTCTGTTTTTGAGCTT
CATCGATTGTTATCCCGGCCGGGAGCAATTGAAAAAGTGTTGAACTCTATTAAACAGATTAACCCGAAGATTGTTACTCTTGTTGAGCAAGAAGCGAATC
ATAACGCAGGGGTTTTTATTGATAGATTTAACGAAGCTTTGCATTATTACTCAACCATGTTTGATTCGTTAGAAAGCTCTGGGTCTTCGTCTTCAGCTTC
ACCAACTGGGATTCTTCCTCAACCTCCGGTGAACAATCAAGATTTGGTGATGTCGGAGGTTTATTTAGGGAGACAGATTTGTAACGTGGTGGCTTGTGAA
GGTTCAGATCGAGTTGAACGACATGAAACACTGAATCAATGGAGGGTTAGGATGAACTCATCTGGGTTCGATCCGGTTCATCTGGGTTCAAATGCGTTCA
AACAAGCTTCCATGCTTTTAGCTCTGTTCGCCGGCGGCGATGGTTACAGGGTGGAAGAAAACGATGGGTGTCTTATGTTGGGGTGGCATACACGGCCACT
TATAGCTACCTCCGCCTGGAAGCTATTGCCGGACTCCGGCACCGGCGCCGGAGAAGTCGAGTTGTAA
>PGSC0003DMT400040589
ATGAAGAGAGATCGAGATCGAGAAAGAGAGAAAAAATCCTTTAATGGTGGTGTCTCTAATGGCGGTTTTTCAGGTAAAGGTAAGATTTGGGAAGAAGATG
AAGAAGAAACACCAGATGCAGGAATGGATGAGCTTTTAGCTGTTTTGGGTTATAAAGTTAAGTCATCTGATATGGCTGATGTTGCTCAAAAACTTGAACA
GCTTGAGATGGCTATGGGTACAACTATGGAAGATGGTATCACTCATCTTTCTACTGATACTGTTCATAAAAACCCATCTGATATGGCTGGTTGGGTACAA
AGTATGTTATCTTCCATTTCAACAAACTTTGATATGTGTAATCAAGAAAATGAATTAGTCCTTTCTGGTTGTGGTTCTTCTTCTTCAATCATCGATTTCT
CCAGAAACGAACAAAATCATCGAACAACCACCATTTCTGATGATGATTTAAGAGCTATACCTGGTGGTGCTGTTTTCAATTCAGATAGCAATAAAAGACA
GAGATCAAGTTCAAGTTTTTCAACCTCCATGTTAACAGATTCATCAGCTGCTAGACCTGTTGTACTAGTTGATTCACAAGAAACTGGTGTTCGTCTTGTT
CATACTTTAATGGCTTGTGCTGAAGCTGTACAACAAGAAAATCTAACTCTAGCTGATCAACTTGTTAGACATATTGGTATTCTTGCTGTTTCACAATCTG
GTGCTATGAGAAAAGTTGCTACTTACTTTGCTGAAGCATTAGCAAGAAGAATCTACAAAATTTATCCACAAGATTCAATTGAATCATCATATACAGATGT
TTTACAAATGCATTTCTACGAAACTTGCCCTTATCTCAAATTCGCGCATTTTACTGCAAATCAAGCGATTCTTGAAGCATTTACAGGTTGTAACAAAGTT
CATGTCATTGATTTCAGCTTAAAACAGGGTATGCAATGGCCTGCACTTATGCAAGCTTTAGCTTTACGCCCCGGTGGACCGCCTGCATTTAGACTCACCG
GAATAGGCCCTCCACAACCGGATAACACAGATGCGTTGCAACAAGTTGGATGGAAGTTGGCTCAGTTAGCTGAAACAATCGGAGTTGAATTCGAATTCAG
GGGATTTGTTGCTAATTCATTAGCAGATCTTGATGCAGCTATACTTGATATAAGGCCAAGTGAAACTGAAGCAGTAGCTATAAACTCTGTTTTTGAGCTT
CATCGATTGTTATCCCGGCCAGGAGCAATCGAAAAAGTGTTAAATTCTATTAAACAAATTAACCCGAAGATCGTTACTCTTGTTGAACAAGAAGCGAATC
ATAACGCAGGGGTTTTCATTGATAGATTTAACGAAGCTTTGCATTATTACTCAACCATGTTTGATTCGTTAGAAAGCTCTGGGTCTTCGTCTTCAGCTTC
ACCAACTGGGATTCTTCCTCAACCTCCGGTGAACAATCAGGATTTGGTGATGTCGGAGGTTTATTTAGGGAGACAGATTTGTAACGTGGTGGCTTGTGAA
GGTTCAGATCGAGTTGAACGGCATGAAACACTGAATCAATGGAGGGTTAGGATGAACTCATCTGGGTTCGATCCGGTTCATTTGGGTTCAAATGCGTTCA
AACAAGCTTCCATGCTTTTAGCTCTGTTCGCCGGCGGCGATGGTTACAGAGTGGAGGAAAACGATGGGTGTCTTATGTTGGGGTGGCATACACGGCCACT
TATAGCAACCTCCGCCTGGAAGCTCTCGCCGGACTCCGGCACCGGCGCCGGAGAAGTTGAGATGTGA
>Migut.K00894.1
ATGAAACGAGATCGCGACCGTAGAAAGACAGAGGCGGCGGCGGCGGCGGGGAGTGGCAGCAGCTCCGCCGGGAAGGCGAAGATGTGGGCGGAGCAGCCGC
AGCCGGATGCAGGTATGGACGAGCTATTCGCTGTTCTGGGGTACAAGATGAAGTCTACGGATATGGCGGATGTTGCAGAGAAGCTTGAACAATTGGAGAT
GGCGATGGGCTCCACCATGGAAGACGGAGCTTCGGTTCTGTCGAACGACACCGTTCATTACAACCCGTCCGATCTTTCTGGGTGGGTCGAGAGCATGTTG
TCGGAGCTCGGCAGCTCGAGCAACGGATTCGATTTGATTTCCGGTAATCAAATTGGAATCTCCGGCGAATCTAATGGCTACGACGACGACCTCAGGGCGA
TTCCTGGCGGCGCAATTTTCAGCAACAAACAGAAGGACGACGCCGTTGACCTCCCCGAGAGCGCTAACAAAAGGACGAGATCTGAATTTTCGGACAATGG
GTTTCTGCCCGCCGCCGCGGCGGCGGGGGATGCGGCGGCGGCGGCGGCGGCGCTGCCGGTGATGCTGGTGGATTCGCAGGAGGCAGGGGTGAGGCTCGTC
CACACCCTGATGGCGTGCGCGGAGGCCGTCCAGCAGGAGAACATGAAGCTCGCCGACGCGCTGGTGAAGCACGTGGGCGTACTCGCGGTGTCTCAGGTGG
GGGCCATGAGGAAAGTCGCCACCTACTTCGCGGAGGCGCTGGCGCGGCGGATCTACAAAGTCAGCCCGCCGGAGCCGCTCGACTCGTCCTACTCCGACGT
GCTCCAGATGCACTTCTACGAAACCGGGCCCTACTTGAAATTCGCCCACTTCACCGCCAACCAAGCCATACTCGAGGCGTTCGCCGGAGCGGACAGGGTC
CACGTCATCGACTTCAGTTTGAAACAGGGGATGCAGTGGCCTGCACTGATGCAGGCCCTGGCCCTGCGGCCTGGCGGGCCCCCGGCCTTCAGGCTGACGG
GCGTGGGCCCGCCTCAGCCAGACAACACCGATGCTTTGCAGCAGGTGGGGTGGAAGCTGGCTCAATTGGCGGAGACTATTGGCGTGGAATTTGAGTTTCG
AGGTTTTGTCGCTAATTCTCTCGCCGATCTCGATGCGAATATGTTGGGTATTAGGGCCGGCGGAGAGGAGGCGGTGGCGGTGAACTCGGTATTCGAGCTC
CACCGCCTCCTGTCCAGGCCGGGTGCCTTGGAAAAAGTTTTGAATTCGATCAGGGCGATGAATCCGAAAATAGTGACGGTTGTCGAGCAGGAGGCGAACC
ACAACGGTGGGGTTTTCTTGGACCGGTTCAACGAGGCGTTGCACTACTATTCAACCATGTTCGACTCGCTCGAGAGCTGCGGCGGTGTGACTCAGCAGCT
GCCGCCTAACGGCGGCCAGGACTTGGTGATGACGGAGGTGTACCTGGGGCGGCAGATATGCAACGTGGTGGCGTGCGACGGGGCGGATAGGGTGGAGCGG
CACGAGACGCTGCCGCAGTGGAGGCGGAGGATGGGTTCGGCCGGGTTCGAACCGGCCCACCTGGGGTCGAACGCGCACAAGCAGGCGAGTATGCTGCTGG
CGCTTTTTGCGGGAGGGGATGGGTACAGGGTGGAGGAGAATGAAGGGTGCTTGATGCTCGGCTGGCATACCCGGCCGCTCATTGCCACCTCCGCGTGGCG
GCTGACGGCGGTGGGGTAG
>DCAR_014176
ATGGTGACTAAACGAGATCGGCCGCCTGAGAAAGGCCAAGGTTCGTCGGCGGCGAAGATGTGGATTGAAGATCAGCCGGACACAATGGACGAGCTTCTCG
CTGTGTTGGGATACAAAGTTCGCGCCTCGGACATGACTGTTATTGCCAAGAAGCTTGAACAGCTTGAAGTGGCTATGGGGATTGATACTGTACACGGCGC
TACTCACCTCTCTGAAACCACTCATTACAATCCTGCTGATATCTCCACTTGGGTGGAGAGTATGTTGACTGAGCTCAGTCCCTCCGTGTCGGAGACTCAC
TCTAGTTTAATCCATGATAATCATTCCGAGTACGATCTTCGAGCCATTCCAGGCGGTGCTATTTATGGCGGTGATAGTAGTACTAGTAGTGGTAGTAAGA
GAATGAAAGTTAGTGAGAGTTGTGTTGTGGAATCAGGGCCAGGTCCTTTGGTTGTTGATTCTCAGGAGGCTGGGGTGAGGCTTGTGCATACTTTGTTGGC
TTGTGCTGAAGCGATTCAAGTCGATGATTTGAAGCTCGCGGATGCGCTGGTGAAACATGTGAGCTTACTCTCGACTTCGCAAGTTGGGTCCATGAGGAAA
GTGGCGAGTTATTTCGCTCATGCGTTGGCGAGAAAGATTTATAAGATTTTTCCGAAGGACTCTCTCGAGGTTTCGTTTTTGGACATGTATCAGATGCATT
TTTATGAGTCGTGTCCGTATTTGAAGTTTGCGCACTTTACGGCGAATCAGGCTATTCTGGAGGCCTTTGCTGGGTGTAATCGGGTTCATGTGATTGATTT
TGGATTGAAGCAAGGGATGCAATGGCCGGCGCTTCTGCAAGCGTTGGCTTTGCGGAATGGCGGACCTCCTAGTTTTAGGTTAACTGGGATTGGTCCGCCA
CAGCCGGATAATACCGATGCATTGCAGGAAGTGGGCTATAAATTAGCCCAGTTGGCGGAATCCATCGGAATTGAGTTTGAATTCCGTGGATTCGTCGCCA
ACTCCCTGGCGGATATTGATGCTTCGATGCTGAATATCCGTCCCAGGGAGGAAGAGGCCGTGGCTGTGAACTCGGTTTTTGAGCTTCACAGGCTATTGGC
CCGGCCTGGCGCAATTGAAAAGGTACTGAATTCAATCAAGAAAATGAATCCTAAAATAGTTACAGTCGTTGAGCAAGAATCAAACCACAATAGTCCAGTG
TTCCTGGACAGGTTTACCCAGGCTTTGCATTATTATTCAACAATGTTTGACTCGCTCGAGACGACCGGGTTCACTCAGACTAATGACACTCAAGATTTAC
TCATGTCAGATGTGTACCTAGGAAGACAGATCTGTAACGTGGTATCATGTGAAGGACCTGACCGAGTTGAGCGACACGAGACACTGACTCAGTGGAGGAC
CCGGATGTGTGAGGCCGGGTTTGACTCGGTTCACCTCGGGTCCAACGCATATAAGCAGGCTAGCATGCTATTGGCTCTATTTGCTGGTGGGGACGGGTAC
CAGGTGGAAGAAAATGACGGGTCACTTATGTTGGGTTGGCACACTCGCTCGCTTATTGCTACCTCGGCCTGGCAACTCGTTGGACCCGTTTGA
>Glyma.18G040000.1
ATGAAGAGGGATCACCGAGATAGCTGCGGCGGCGGCGGCGGAGGGAGTGTGAAGGGTGAGTGTTCCTCAATGCCGTCGAACGGGAAGGCAAATATGTGGG
AGGAACAACAACAACAACAACAGGGGATGGACGAGTTGCTGGCGGCGTTGGGGTACAAGGTTCGTGCTTCCGACATGGCCGACGTGGCACAGAAGCTGGA
GCAGTTGGAGATGGTCATGGGTTGTGCCCAGGAAGAGGGAATTTCCCACCTCGCCTCCGACACCGTCCACTACGATCCCACGGATCTTTATTCCTGGGTC
CAAACCATGTTAACCGAACTCAACCCTGAACCCAACAACAACAACAATAGCCTCCTCGGTCCATCTTCTCTCTTAATCGACAACAACACCGCCCCTGTTT
TCAACGACGATTCCGAATATGACCTCAGAGCCATTCCTGGTATTGCAGCCTACCCTCCTCCTCCTCCACAAGACAACAACAACAACAACAACAACCTCGA
CGAAATCGAAACAGCTAACAACATCAACAAGCGTCTCAAGCCATCTCCAGTTGAATCAGCAGACTCCGCGTCTGAGCCCACGCGCACGGTGCTGCTCGTT
GACCATCAGGAAGCCGGCGTGCGTCTGGTCCACACTCTCCTGGCGTGCGCGGAGGCCGTCCAGCAGGAGAATCTGAAGCTGGCCGACGCGCTCGTCAAGC
ACGTGGGCATACTCGCGGCTTCTCAAGCCGGCGCCATGAGGAAGGTGGCTTCCTACTTCGCCCAAGCCCTCGCGCGTCGTATCTACGGAATCTTCCCGGA
AGAAACCCTCGACTCCTCCTTCTCCGACGTTCTCCACATGCACTTCTACGAGTCCTGCCCTTACCTCAAATTCGCGCACTTCACCGCGAATCAGGCTATC
CTCGAAGCATTTGCCACTGCTGGGAGAGTCCACGTCATCGATTTCGGCCTCAGACAAGGGATGCAGTGGCCTGCACTCATGCAAGCCCTTGCATTGCGGC
CCGGCGGGCCCCCGACTTTCCGTCTAACCGGAATCGGCCCGCCGCAGCCCGACAACACCGACGCGCTGCAGCAAGTGGGCTGGAAATTAGCCCAATTGGC
CCAGAACATCGGCGTCCAGTTCGAATTCCGCGGCTTCGTTTGCAACAGCCTCGCGGATCTCGACCCGAAAATGCTCGAGATCCGACCCGGAGAAGCCGTC
GCTGTCAACTCGGTTTTCGAGCTCCATCGTATGCTGGCCCGCCCCGGATCCGTCGACAAGGTCTTGGACACTGTTAAGAAAATCAAGCCGAAGATTGTCA
CCATCGTGGAACAAGAAGCGAACCACAACGGACCGGGTTTTCTTGACCGGTTCACTGAGGCCTTGCATTACTACTCCAGCCTATTCGACTCGCTGGAGGG
TTCGTCCTCTTCGACCGGGTTGGGCTCACCAAATCAGGATCTGTTAATGTCCGAGTTGTACCTGGGGAGACAAATATGCAACGTGGTGGCTAACGAGGGC
GCGGACCGGGTAGAGCGTCACGAGACTTTGAGTCAGTGGAGGGGGAGATTGGACTCGGCCGGGTTCGACCCGGTTCATCTCGGGTCCAACGCGTTCAAGC
AAGCGAGTATGCTACTTGCTCTATTCGCAGGCGGTGACGGCTATAGGGTTGAGGAGAATAACGGCTGCCTCATGCTTGGCTGGCACACTCGGCCACTCAT
CGCTACCTCCGCCTGGAAGCTTCCCTCCCCGAACGACTTGCACTGTAAACTGTAG
>Medtr3g065980.1
ATGTGGAGAGAAGAAAAAGAAACCAACGGTGGTGGAATGGACGAGTTGTTAGCAGCATTAGGTTACAAGGTTCGCTCTTCCGACATGGCTGATGTAGCTC
AAAAGCTTGAACAGCTTGAGATGGTTATGGGTAGTGCTCAAGAAGAAGGTATCAATCATCTTTCTTCTGATACTGTTCACTATGACCCAACCGATCTATA
TTCATGGGTTCAAACCATGCTCACTGAACTCAACCCTGATTCTTCTCAAATCAACGACCCTTTGGCTTCTTTGGGTTCTTCTTCTGAAATCCTCAACAAC
ACTTTCAATGATGATTCTGAGTATGATCTTAGCGCTATTCCTGGAATGGCAGCATACCCACCTCAAGAAGAAAACACAGCTGCTAAACGAATGAAGACTT
GGTCTGAACCAGAATCTGAACCGGCGGTAGTGATGTCACCACCGCCGGCGGTGGAAAATACAAGACCGGTGGTTCTTGTTGACACACAAGAAACTGGTGT
TCGTCTTGTTCATACTTTAATGGCTTGTGCAGAAGCGATTCAGCAAAAGAATCTGAAACTTGCAGAAGCGCTTGTGAAGCATATAAGCTTATTAGCTTCG
TTACAAACCGGTGCGATGAGAAAAGTTGCTTCCTATTTCGCACAAGCACTTGCAAGAAGAATCTACGGTAACCCAGAAGAAACAATCGATTCATCATTCT
CAGAAATTCTTCACATGCACTTCTATGAATCTTCACCTTATCTCAAATTCGCTCATTTCACTGCTAATCAAGCTATTCTCGAAGCTTTCGCCGGTGCCGG
AAGAGTTCATGTTATAGATTTTGGTCTTAAACAAGGGATGCAATGGCCTGCGCTTATGCAAGCGCTGGCATTACGTCCTGGCGGTCCTCCTACGTTCCGG
TTAACCGGCATCGGACCGCCGCAGGCGGACAATACTGATGCTTTGCAACAAGTTGGCTGGAAATTAGCTCAGCTTGCTCAGACAATCGGTGTTCAGTTCG
AATTTCGTGGATTTGTTTGTAACAGTATTGCGGATCTTGACCCGAATATGCTTGAGATCCGACCCGGTGAAGCTGTTGCTGTTAACTCCGTTTTCGAGCT
TCATACCATGTTAGCTCGACCCGGTTCAGTTGAGAAAGTTCTCAACACTGTTAAGAAGATAAACCCTAAAATCGTAACAATCGTTGAGCAAGAAGCGAAT
CATAACGGACCGGTTTTCGTAGACCGGTTTACCGAAGCTTTACATTATTACTCAAGCTTATTCGATTCACTGGAGGGTTCGAATTCGAGTTCGAATAATT
CCAACTCGAACTCGACCGGGTTGGGTTCACCGAGTCAGGATTTGTTGATGTCAGAGATTTATTTGGGAAAGCAAATATGTAACGTGGTGGCTTATGAAGG
AGTGGACCGAGTTGAAAGACATGAGACTTTGACTCAATGGCGGTCTAGGATGGGTTCAGCTGGGTTCGAACCGGTTCATTTGGGTTCAAATGCGTTTAAA
CAAGCTAGTACTTTGTTAGCTTTGTTTGCTGGTGGTGATGGTTATAGGGTTGAGGAAAATAATGGATGTCTTATGTTAGGGTGGCATACAAGGTCACTCA
TTGCTACTTCTGCTTGGAAGCTTCCACAAAATGAGTCCAAGTGA
>Phvul.001G230500.1 CDS
ATGAAGAGGGATTTCCAACAAGCCTGCGCCGGAGGCCCTGTCAAGGGTGACTCTTCCTCAATGCCCAACGGCAAGGCCAAGATGTGGGAGGAAGACCGCC
ACCAGCAGGGAGGAGGCATGGATGAGTTGCTCGCGGCCTTGGGTTACAAGGTCCGTGCTTCCGACATGGCAGACGTCGCTCAGAAGCTTGAGCAGCTCGA
GATGGTCATGGGGAGTGCCCAGGAAGAGGGAATTTCCCACCTTTCTTCCTACACCGTTCACTACGACCCTACGGATCTCCATTCTTGGGTCCAGAGCATG
TTATCTGAACTCAACCCCGAACCCACCACCATCCTCGATCCCTCATCCTTCTTGATCGACAACCCCGTCCACTCTTCCCCCATCCTCACCACCACCTCAC
GCGTTTTCAACGACGACTCCGAATATGACCTCAGAGCCATTCCTGGAATAGCCGCATATCCTCCTCAACACGCCACAAACAACGCCACCACCATTAGCAC
TACCACTGCCACCAGCCCCACTACCACCGTCGCCACCACCAACACCCAAACTGTGGAAGAAATCGAACCAGGTACCAACAAGCGCTTGAAGGCTTCCCCA
ATTGAATCCTCGGAGTCCGCTTCGGAGCCCACCCGCCCCGTAGTTCTCGTTGACTCACAGGAAGCCGGCGTGCGTCTGGTGCACACTCTCATGGCTTGCG
CTGAGGCCGTCCAACAGGAGAATCTGAAGCTGGCAGACGCGCTGGTAAAGCACGTGGGCATACTGGCAGCGTCGCAAGCCGGCGCCATGAGGAAAGTGGC
GACGTACTTCGCCCAGGCCCTTGCGCGTCGAATCTACGGCATCTTCCCGGAGGAAACTCTTGATTCCTCTCTCTCCGACCTTCTACACATGCACTTCTAC
GAGTCCTGCCCCTATCTGAAGTTCGCTCACTTCACTGCCAACCAGGCCATTCTGGAGGCCTTCGCCACCGCTGGGAGAGTCCACGTCATCGATTTCGGCC
TCAAGCAAGGGATGCAGTGGCCAGCCCTCATGCAGGCCCTCGCATTGCGCCCAGGCGGTCCTCCAACCTTCCGCCTAACCGGAATCGGGCCCCCGCAGCC
CGACAACACTGACGCGCTGCAGCAAGTGGGCTGGAAGCTTGCCCAGTTAGCCCAAACCATCGGCGTCCAGTTCGAATTCCGCGGATTCGTCTGCAGCAGC
CTCGCAGATCTCGACCCGAACATGCTCGAGATCCGTCCCGGAGAAGCCGTAGCTGTCAACTCCGTCTTCGAGCTCCATCGCATGCTCGCTCGACCCGGAT
CCGTCGACAAGGTCATGGACACAGTTAAAAACCTCAACCCCAAAATCGTAACCATCGTGGAGCAAGAGGCGAACCACAACGGGCCGGTTTTCTTGGACCG
GTTCACTGAAGCCTTGCATTACTACTCGAGTCTGTTTGACTCGCTGGAGGGTTCTTCCTCCTCCACCGGGTTAGGTTCGCCGAGTCAGGATCTGTTGATG
TCGGAGGTGTACCTTGGGAAACAGATATGCAACGTGGTGGCGTACGAAGGCGTGGAGCGCGTGGAGCGTCACGAGACTCTGAGCCAGTGGAGGGGGCGAA
TGGGCTCGGCAGGGTTCGACCCGGTTCATCTCGGGTCAAACGCATTCAAGCAAGCTAGTATGTTGCTGGCGCTATTCGCCGGCGGTGACGGGTACAGAGT
GGAGGAGAACAACGGGTGCCTCATGCTTGGGTGGCACACTAGGCCTCTCATCGCCACCTCTGCGTGGAAGCTTCCCTCGCCCGAGTCCTAA
>Tp57577_TGAC_v2_mRNA14515 CDS
ATGAAGAGAGATCATCAAGATAGCTATGGTAGTGGAGTCACCATGAACAACAACCTTAACAACAAAAAAAACAACAACAACAAAAGCTTTGGTGAATGTT
CATCAATGCAGAACAACACCAGCAACACAAACGGAAAAGAAACCATGTGGAGGGAAGAAAAAGACAACGGTGGTGGAATGGATGAACTATTAGCAGCATT
AGGTTACAAAGTTCGTTCATCAGACATGGCTGATGTAGCTCAAAAGCTTGAACAACTTGAGATGGTTATGGGTAGTGCTCAAGAAGAAGGAATAAACCAT
CTTTCTTCTGATACAGTTCACTATGACCCAACCGATCTATATTCATGGGTTCAAACCATGCTCACTGAACTTAACCCTTCAACCACTGATCCACAAAACC
CTTCTTCCATCTTCAACGATGATTCTCAATATGATCTTAGCGTTATTCCTGGAATGGCCGCATACCCACCTCAAAATCATAACCAAATCCAAAACCAAAC
CAATGAAGTTGAAGTTTCCAACAGTAACAAACGGTTGAAAACATGGGTGGAGGAATCAGAATTGCAAGATGTTTTACCGACGTTATCGCCGGCGGCGGAA
ACTACAAGACCGGTTGTTCTTGTTGATTCACAAGAAACTGGTGTTCGTCTTGTTCATACTTTGTTAGCTTGCGCTGAAGCGATTCAGCAAGAGAATCTGA
AACTTGCTGATGCACTTGTGAAACATATCGGAGCTTTAGCATCGTCGCAAACCGGTGCGATGAGAAAAGTCGCTTCTTATTTCGCACAAGCACTTGCTAG
AAGAATCTACGGAATTTACCCAGATGAAACAATCGATTCATCTTTCTCCGATGTTCTTCACATGCACTTTTATGAATCTTCACCATATCTGAAATTCGCT
CATTTCACTGCAAATCAAGCTATTCTCGAAGCTTTCGCCGGTGCCGGAAGACACTTGCATTACGTCCCGGCGGTCNNNNNNNNNNNNNNNNNNNNNNNNN
NNNNNNNNNNNNNNNNNNNNNNNNNNNNNNNNNNNNNCACCGACGCTTTACAACAAGTGGGTTGGAAATTGGCTCAGCTTGCTCAAACAATCGGGGTTCA
GTTCGAATTTCGTGGATTCGTTTGCAACAGTTTAGCGGATCTTGACCCGAATATGCTTGAGATCCGACCCGGTGAAGCTGTTGCTGTTAACTCCGTTTTT
GAACTTCACACTATGTTGGCCCGACCCGGATCCGTCGATAAAGTTTTCAACACTATTAAGAAGATTAACCCTAAAATCGTAACCATCGTTGAGCAAGAAG
CGAATCACAATGGACCGGTTTTCGTAGACCGGTTCACGGAGGCTCTACATTATTACTCGAGTTTATTCGATTCTCTTGAAGGTTCTTGTTCTAATTCTAA
CTCGACCGGGTCCGGTTCGGTTAATCAGGATTTATTAATGTCGGAGCTTTATTTGGGGAGACAGATATGTAACGTGGTGGCTTATGAAGGAGTGGACCGG
GTTGAAAGACATGAGACACTGAACCAGTGGCGATCGAGAATGGGTTCGGCCGGTTTTGATCCGGTTCATTTGGGTTCAAATGCGTTTAAACAAGCGAGTA
CTTTATTGGCTTTATTCGCCGGCGGTGATGGGTATAGGGTGGAGGAAAATAATGGGTGTCTTATGCTTGGGTGGCACACGAGGTCACTCATTGCTACTTC
TGCGTGGAAGCTTCCACTCAGTGAGTCCAAGTGA
>GSVIVT01030735001 CDS
ATGGTGGACGTGGCTCAGAAGCTGGAGCAGCTTGAGATGGTTATGGGTAACGCTCAGGAGGATGGGATTTCTCATCTCTCCTCTGGGACTGTTCATTATA
ACCCCTCCGATCTTTCCGGTTGGGTTCAGTCCATGCTTACTGAGCTCAATCCTCCCTCCTCTGCTTTCGCTTCCTCCTCACAGCAAACCCCCATCGACGA
TCCTCTCCTTGCTCCCTCCGATGCGATTCCGGGCGTTGCCTCGACTCGGCCGGTTGTAGTGGTGGACTCGCAGGAAACGGGTGTGCGACTGGTTCACACC
TTGATGGCTTGTGCAGACGCGGTTCAACAGGACAATATGAAGTTGGCAGATGCACTGGTGAAGCACATAGGCCTGCTGGCGGCGTCCCAAGCTGGCGCTA
TGAGAAAGGTCGCCACCTACTTCGCAGAAGCTCTGGCTCGTCGAATCTACAGAATCTACCCTCAAGACTCTCTGGAATCGTCTTACTCGGATATTCTCCA
GATGCACTTCTATGAGGCCTGCCCCTACCTCAAATTCGCCCACTTCACAGCCAATCAAGCCATCCTCGAGGCCTTCGCCGGCGCCAACAGAGTTCATGTC
ATCGATTTCGGCCTGAAACAGGGGATGCAATGGCCGGCTCTTATGCAGGCCCTAGCATTGCGCCCTGGTGGCCCACCGTCATTTCGACTCACTGGAATTG
GCCCTCCGCAGCCGGACAATACCGACGCCTGCATCGCCTGCTGGCTCGACCGGGGGCCATCGAGAAGGTGTTGTCGTCTATCAAAGCCATGA
>Thecc1EG019165t1
ATGAAGAGAGAACGCCAGGAAATCTGTGGAGCCACTAGCTATGGCAGTGGGAGTGGCTCAAAATCTGAGAGTTCAACCATTGGTAATCCAAACAAAGAAA
AGTTATGGGAAGAAGAGCAAGAGGCCGGCGGGATGGACGAGCTGTTGGCCGTTCTGGGTTACAAAGTTCGGTATTCAGACATGGCCGATGTTGCTCAGAA
ATTGGAACAGTTGGAGATGGTTATGGGAACTGCTCAGGAAGATGGGATTTCACATCTTTCTTGTGACACTATTCATTACAATCCTTCCGATCTTTCTGGT
TGGGTTCAAAGCATGTTGACTGAGTTAAACAATCCAGCAGCAGTAAATCTTGATCCTGTTTTGGCGAACTCGGATTCCAATTCTTCCATCCTTGGTCAGA
TTAATCAGGATCCTTCAAAACCACAACGTCAACAACAACTTGTCAGCAGCAATCAATCTCAGGTTTATAATGATGATTCCGAGTACGATCTCAGGGCAAT
TCCAGGGGTTGCTGCTAACCCGCCACCAAAATCAGAATCAGATTCGGAAAGTACCCGGAAACGAATGAAAACTTCAGTTGGTTTATCTGGATCCACTGGA
TATGGTTCATCTTCTTCATCACCACAAGGAATTGGAGTTTCGGGTGCAGTAACTGAGTCAACTCGCCCCGTTGTTTTGATTGACTCGCAGGAAACTGGGG
TTCGACTGGTTCACACCTTGATGGCCTGCGCTGAAGCTGTTCAACAAGATAATCTCAAGCTAGCAGATGCTTTAGTCAAGCATATAGGCTTACTTGCCGC
GTCTCAAGCTGGTGCCATGAGAAAAGTTGCTACCTATTTTGCTGAAGCCTTAGCGCGTAGAATCTACAGGATTTACCCACAAGACTCCCTTGACCCATCT
TACACCGATATTCTGCAGATGCACTTCTACGAAACTTGCCCCTACTTGAAATTTGCTCATTTTACAGCCAATCAAGCTATCCTGGAAGCTTTTGCAACGG
CGAACAGTGTTCATGTTATCGATTTCGGGTTAAAACAGGGGATGCAGTGGCCAGCCTTGATGCAAGCTCTTGCATTGAGGCCAGGCGGGCCACCAGCTTT
TCGGTTAACGGGAATTGGCCCGCCTCAGCCGGATAATAGTGATGCTTTGCAGCAGGTGGGCTGGAAGTTGGCTCAGTTGGCTAATACTATTGGTGTCGAA
TTTGAGTTCAGGGGATTCGTCGCCACTAGTTTGGCTGATCTTGAGCCTGAAATGCTCGAGATCCGCCCTCCCGAGGTGGAGGCAGTGGCGGTGAATTCTG
TTTTCGAACTTCACCGCCTGCTAGCTCGACCTGGCGGGATCGAAAAAGTTCTTTCTTCGATCAAAGCAATGAAGCCCAAAATTCTTACGGTTGTGGAGCA
AGAAGCTAATCACAACGGTCCGTTTTTCTTAGACCGGTTTACTGAAGCTCTACATTACTATTCCAGTCTTTTTGACTCATTAGAAGGCTCCGGGGTTGGG
CCGCCGAGTCAAGACCTGGTAATGTCCGAGTTATATTTGGGAAGGCAGATTTGTAATGTGGTTGCCTGTGAAGGGATGGACCGAATTGAGCGACACGAGA
CGCTGACTCAGTGGAGGACTCGGATGGAAACGGCTGGCTTCAGCCCGGTTCACTTGGGTTCAAACGCGTATAAGCAAGCAAGCATGTTGTTGGCTCTCTT
TGCTGGCGGTGATGGGTATAGGGGTAGATTTTTTTTAATGGGAGCCTTTGTAACTTTCAAGGTTGGATCAAATGATAAGGCCTACCTTTTTTGCCCTTTT
GAGTTTTTTCTCTGTGTTTTAGATTTTCTAAATAAATGGGTATGGCATGATTCTCACCGAGAAAGAGTTATGTTGGTGTGGCATAGTGTGCAAATTGCTC
CATCCCCCTCTGGCCTGCAAAATTTGGACTCGTTTGGTGATGTTTTTGAGAAAAAAATGAAGGCATGA
>MDP0000181482
ATGAAGAGAGAACACTGCCATAGCTCTGCAACTGCAAGTCAGAATAATTCCAAACSAGAATACTCATCACYGCCGTCTTCCGCCCTGAACGGCAAGGCCA
AGATTTGGGAAGATGAACAAGGCTACAGCGGCGGCGGCGACATGGACGAGCTGCTTGCCGTTTTGGGATACAAGGTTCGGACCGACGACATGGCCGACGT
GGCCGAGAAGCTCGAGCAGCTCGAGATGGTCATGGGGTCGGCTCAGGAAGATGGGGTTTCTCAGCTCTCTGACACCGTCCATTACAACCCGTCCGATCTC
TCCGGGTGGGTCCAAAGCATGCTCTCTGAGCTCAACACCGGCGACGATATGCCCTCAATCAACGGCCCTCTTCTCGCTCCWGGGGAGTCCTCGACGATAA
CGTCGACGAGCTTCTGCAATTCCCAGCGGACTCGGGTTTTCAGCGACGATTCCGAATACGATCTCAGGGCTATTCCTGGCGTGGCGGCGTACCCGCCGGC
ACATTCGTCGTCGGAGACCGAGAGTACGAGAAAGCGATTGAAGASCTCAATTGGGTYTAATTCCGGCGGGATTGAAGTCTCCGGCGCTGTATCCGACCCG
ATTCGGCCTCTGGTCCTGGTCGACTCACAAGAAACCGGTGTCCAACTCGTCCACACACTCATGGCCTGTGCTGAGGCTGTCCAGCAGGAAAACTTGAAGC
TTGCAGACGCGCTTGTGAAGCACGTGGGCCTACTCGCGGCTGCCCAAACCGGAKCTATGAGGAAAGTCGCCACGTACTTCGCTGAAGCTCTGGCTCGTCG
GATTTACCGAATATACCCTCAGGATTGCCTCGATTCTTCCTACTCGGACATTCTCCAGATGCACTTCTACGAGACCTGCCCYTACCTGAAATTTGCTCAC
TTCACTGCCAACCAGGCAATACTCGAGGCTTTTGCCACGGCGACCAGAGTACACGTCATCGATTTCGGGCTTAAACAGGGGATGCAATGGCCAGCGCTCA
TGCAGGCGCTGGCACTAAGGCCCGGTGGCCCACCCGTGTTTCGCCTGACGGGTATTGGGCCGCCGCAGCCCGATAACACCGACGTTCTGCAGCAGGTGGG
ATGGAAGTTGGCTCAATTGGCAGAAACTATTGGGGTCGAGTTTGAATTTCGAGGATTCGTGGCCAATAGCCTGGCTGACCTCGAGCCGTCTATGCTTGAC
ATCCGTCAGGACGAGGCCSTAGCGGTGAATTCGGTTTTCAAGCTTCACGGTCTCTTGGCTCGAGCCGGGGCGGTGGACAAAGTGTTGTCATCAATCAAGG
CCATGAAGCCTAAAATTRTGACTATTGTGGAGCAGGAGGCGAACCATAACGGGCCGGTTTTCTTGGACCGGTTCACGGAGGCATTGCATTATTATTCAAG
CTTGTTTGACTCTCTGGAGGGATCGTCCGGGCCGAGTCAAGATTTGGTCATGTCCGAGGTCTATTTGGGTAGGCAGATATGCAACGTGGTGGCATGTGAA
GGTGGGGACCGAGTTGAGCGACACGAGACGCTGACTCAGTGGCGAGGCCGGATGGACTCCGCCGGGTTCGACCCAGTCCACCTCGGATCGAACGCGTTCA
AGCAGGCTAGCATGCTGCTTGATCTTTTCGCCGGCGTAGATGGGTATCGGGTGCAGGAGAACAATGGGTCTCTCATGCTCGGGTGGCACACGCGGCCGCT
CATAGTCACCTCGGCTTGGAAGCTGGCGAGCTCAACGGATAGAKAGAGTGGGGACTACAATGAAAGTGAAACTGTGAAACCAATCCAATCGAATCAATCA
AGTGGTGTAAACTGTGTAGTTGTAATTGTAATGGGTAGGGTTGACTTAGGTGGTGATGAAGATGAAGATGAAGATGAAGATGATGTTGATGATTCTAAAT
ATAGAAACATGGCCTGCATATGCTATGTCACCATCTGA
>MDP0000669451 CDS
ATGAAGAGAGATCACCGCGATAGCCGTGCAACTGTAACTGCACGTCAAAACAATTCCAAACCGGAATACTCATCACCGCCGTCTTCCGCCCTGAACGGCA
AGGCCAAGATTTGGGAAGATGACCAAGACGGGTACAGCGCCGGCGGCGACATGGATGAGCTGCTTGCCGTTTTGGGGTACAAGGTTCGGTCCGACGACAT
GGCCGACGTGGCGGAGAAGCTCGAGCAGCTCGAAATGGTCATGGGGTCGGCTCAGGAAGATGGGATTTCTCAGCTCTCTGACACCGTCCACTACAACCCG
TCGGATCTCTCCGGGTGGGTCCAGAGCATGCTCTCTGAGCTCAACACCGGCGACGATATGCCCTCAATCGACGACCCTCTTCTCGCTCCGGCTGAGTCCT
CGTCGATAACCTCGATGAGCTTCTCCAATTCCCAGCGGAGTCGAGTTTTCAGCGACGATTCCGAATACGATCTCAGGGCTATTCCGGGCGTGGCGGCGTA
CCCGCCAGCTTATTCGCCGTCGGATTCCGAGAGTACGAYAAAGCGATTGAAGACCTCAATTGGGTCCGATTCTAATGGGTCTAGTTCCGSCGCTGTATCC
GATCCGACTCGGCCTCGGGTCCTGGTTGACTCGCAAGAAACCGGRGTGCGGCTCGTCCACACACTCATGGCCTGTGCAGAGGCTGTCCAGCAGGAAAATT
TGAAGCTTGCAGACGCGCTTGTAAAGCACGTGGGCCTACTCGCGGCTTCCCAAACCGGCGCTATGAGAAAAGTSGCCACGTACTTCGCTGAAGCTCTGGC
TCGTCGGATTTACCGAATTTACCCTCAGGATTGCCTCGATTCTTCCTACTCGGACATCCTCGAGATGCACTTTTACGAGACCTGCCCTTATCTGAAATTT
GCTCACTTCACTGCCAACCAGGCAATACTCGAGGCTTTTGCCACCGCGAGCAGAGTACACGTCATCGATTTCGGGCTTAAACAGGGGATGCAATGGCCAG
CGCTCATGCAGGCGCTGGCACTCAGGCCTGGTGGGCCACCTGCGTTTCGCCTGACGGGTATTGGCCCGCCGCAGCCCGACAACACTGACGCCTTGCAGCA
GGTAGGATGGAAGTTGGCCCAACTGGCGGAAACTATCGGGGTRGAGTTTGAATTCCGAGGCTTCGTCGCCAGTAGTCTGGCGGACCTCACGCCGTCTATG
CTCGACATCCGCCCGTCAGAGGGCGAGGTTGTGGCGGTGAATTCGGTTTTCGAGCTTCACCGCCTCTTGGCTCGACCCGGGGCGGTAGATAAAGTGTTGT
CATCAATCAAGGCCATGAAGCCTAAGATRGTGACAATTGTGGAGCAGGAGGCGAACCATAACGGGCCGGTTTTCCTGGACCGGTTCACGGAGGCATTGCA
TTATTATTCAAACTTGTTTGATTCGCTGGAGGGATCATCGGGGCCGAGTCAAGATTTGGTCATGTCCGAGGTGTATTTGGGCAGGCAGATATGCAACGTG
ATGGCATGTGAAGGTGGCGACCGAGTCGAGCGACACGAGACGCTGAGTCAGTGGCGAGGCCGGATGGACTCGGCCGGGTTCGACCCGGTCCACCTRGGCT
CGAACGCGTTCAAGCAGGCTAGCATGCTGCTYGCTCTTTTCGCCGGCGGAGATGGGTATCGGGTGGAGGAGAACAATGGGTCTCTCATGCTTGGGTGGCA
CACCCGGCCGCTCATAGCCACCTCGGCTTGGCAGCTGGCGAGCGCAACCGAGTGA
>Prupe.3G162500.1
ATGAAGAGAGATCACCGCGGTACCTGCACGGATCAAAATGGTTCCAAGGGCGAATACTCGTCGTCCTCATCCTCAGTGCTGAATGGCAAGGCCAAAATTT
GGGAACAAGACCAAGATGGCTGCGGCGGCAGTGGCGGCATGGATGAGTTGCTTGCCGTTTTGGGTTACAAGGTTCGGGCCTCAGACATGGCCGAGGTGGC
GGAGAAGCTCGAGCAGCTGGAGATGGTCATGGGCTCTGCTCAGGAAGATGGGATTTCTCAGCTTTCTGATACAGTCCACTACAACCCATCTGATCTCTCC
GGCTGGGTTCAGAGCATGCTCTCTGAGTTCAACACGGTTGACGGGTCAGCAATCGACGACCCGCTTTTTGTTGCAGCTGATTCTTCGTCAATCACCTCCA
TACATTTCTCCAATTCTCACCGGATTGAAAACCCGGCATCTCGGGTTTTCCACGACGATTCGGAATACGATCTCAGAGCAATTCCTGGCGTTGCAGCTTA
CCCACAAACCCATTTGGACTCGGAGGCAGAGAGCAGGAGAAAGCGATTGAAAACCTCAATTGGGTCAAATTCAATCGGGCCGAATTCCGGGGTTGGAGCC
GACTCGGGTTCTGTATCCGACCCAGCTCGGCCTCTGGTTCTGGTTGACTCACAAGAAACAGGCGTTAGACTCGTCCATACACTCGTGGCTTGTGCTGAGG
CTGTTCAGCAAGAGAACCTGAAGATCGCAGACGCGCTTGTGAAGCACGTGAGTCTACTCGCGGCCTCCCAAGCCGGCGCTATGAGAAAAGTCGCCACTTA
CTTTGCTGAAGCTCTAGCTCGTCGAATTTACCGAATTTACCCTCAGGACAGTCTGGATTCTTCATATTCAGATATTCTCCAGATGCACTTTTACGAGACC
TGCCCCTATCTCAAGTTTGCTCACTTCACCGCAAACCAGGCCATTCTCGAAGCCTTTGCCACGGCAAGTAGAGTCCACGTCATCGATTTTGGGCTTAAGC
AGGGGATGCAATGGCCAGCGCTCATGCAGGCCCTAGCATTGAGGCCCGGCGGGCCGCCCTCGTTTCGGCTTACAGGAATTGGCCCGCCGCAGCCCGACAA
CACGGATGCCTTGCAGCAGGTGGGATGGAAGCTGGCCCAATTGGCCGAAACTATTGGCGTAGAGTTTGAATTTCGGGGATTCGTGGCCAATAGTTTGGCG
GATCTCGAACCCTCGATGCTCGAGATCCGCCCTCCAGATGTCGAGACAGTGGCGGTGAACTCGTGTTTTGAGCTCCACCCTCTCCTGGCTCGACCCGGGG
CGGTTGAAAAGGTCTTGTCATCAATCAAGGCCATGAAGCCTAAGATTGTGACAATTGTGGAGCAGGAGGCAAACCATAATGGACCGATTTTCCTGGACCG
GTTCAACGAGGCCTTGCATTATTACTCCAACTTGTTTGACTCGCTGGAGGGATCGTCCGGTCCGAGTCAGGATTTGGTCATGTCCGAGGTGTACTTGGGT
AGACAGATATGCAACGTGGTAGCATGTGAAGGTCAGGACCGAGTCGAGCGACACGAGACTCTGAGTCAGTGGCGAGGCCGGATGGACTCGGCCGGGTTCG
ACCTGGTTCACCTCGGGTCGAACGCGTTCAAGCAGGCCAGTATGTTGCTGGCTCTTTTCGCCGGCGGAGATGGGTACAGGGTGGAGGAGAACAATGGGTC
TCTCATGCTTGGGTGGCACACACGGCCCCTCATAGCCACCTCAGCATGGCAGCTGGCGAGTTCGACTGAGTCAACCCGGTGA
>Gorai.001G089400.1
ATGAAGAGAGATCATCAAGAAATTTCTGGGAGTGGTTCAAAACCAGCTGAGAGTTCATCCATTAAAGGGAAATTATGGGAAGAAGATCCAGATGCTGGTG
GCATGGACGACGAGTTATTAGCTGTTTTGGGTTACAAAGTTCGGTCATCAGATATGGCGGATGTAGCTCAAAAATTGGAAATGCTGGAGAAAGTTATGGG
TACTGCTCAAGAAGATGGGATTTCACAGCTTGGTGATACTGTTCATTTTAATCCTTCAGATCTATCCGGTTGGGTTCAAAATTTGTTGATCGAGTTCAAC
GGTCCAACAACAACCCCAGATCCCAATTTCAACGATGATTCTGAGTACGATCTTAGAGCAATACCAGGGGTCGCCGCTTACCCACCGGTGAAATCGGATC
CGGGTCTAGAAAATACCCGGAAACGAGCTAAAACTGAGTCCTCCTCATCATCATCTTCAACAACTACTCGTCCTGTTGTGTTGATTGACTCACAAGAAAC
TGGGGTTCGACTCGTTCATACATTAATGGCTTGTGCTGAAGCTGTTCAACAAGATAATCTTAAACTAGCTGATGCATTAGTGAAACATATTGGGTTACTT
GCTTCATCACAAACTGGTGCTATGAGAAAAGTTGCTACTTATTTTGCTGAAGCTTTAGCTCGAAGAATTTATAGAATTTTCCCACCAGATTCACTTGATC
CATCATATAATGATAAGTTACAAATTCCCTTCTATGAAACTTGTCCTTATTTGAAATTTGCTCATTTTACAGCCAATCAAGCCATATTGGAAGCTTTTTC
AATGGCTAGTAGAGTTCATGTTATTGATTTTGGGCTAAAACAAGGTATGCAATGGCCAGCTTTAATGCAAGCACTTGCATTAAGACACGGTGGACCACCG
GCGTTTCGATTGACCGGAATTGGACCGCCTCAACCGGATAATACTGATGCGTTGCAACAAGTGGGGTGGAAGCTAGCTCAATTGGCCGAACGCATCGGGA
TCGAATTCGAGTTTCGGGGATTCGTGGCTAATAGTTTAGCCGATCTCGAACCCGAAATGCTCGATATTCGTCCTCCCGAGATTGAAGTAGTAGCGGTGAA
CGCTGTTTTCGAGCTTCATCCCTTGTTAGCTCGACCGGGTGGGATCGAAAAAGTTGTTTCCTCTATTAAAGCGATGAAACCCAAGATTGTCACGGTTGTT
GAACAAGAAGCGAATCACAACGGTCCGGTTTTCTTAGACCGTTTTACTGAAGCTCTCCATTATTATTCTACCCTTTTCGACTCGTTGGAAGGTTCAGGGG
TGGCGCCACCGAGTCAAGACCTGGCTATGTCCGAGTTATACTTAGGAAGACAGATTTGTAACGTGGTTGCTTGTGAAGGGATGGACCGAGTTGAACGACA
CGAGCCATTGACTCAGTGGAGAACTCGGATGGAAACGGCCGGGTTTAGCCCTGTTCATTTGGGTTCCAATGCTTATAAACAAGCTAGTATGTTGTTGGCC
CTCTTCGCCAGCGGCGATGGGTATAGAGTGGAGGAGAATAATGGGTGTTTAATGCTTGGGTGGCATACAAGGCCACTTATCGCCACCTCGGCTTGGCGAC
TCGCTGGTACTGAGTCAGGTAGTGAGTTAACTCAGGAGCTGAGTTGA
>evm.model.supercontig_116.43
ATGAAAAGAGAGCACAAGGAAACCGGTAGTAATACCGGTGGTGGGGTGAAAGGAGAGACTTCTTCAATGGCGGGTGGCGGCAAAGGGAAGTTGTGGGAAG
AGGAGCAGGATGCAGGGGGGATGGATGAGCTGCTTGCGGTGTTGGGTTATAAGGTTCGGTCGTCGGATATGGCGGATGTTGCTCAGAAACTGGAGCAGCT
CGAGATGGTCATTGGTTCTGCTCAGGAAGATGGGATTTCGCATCTGGCTTGCGACACTGTTCATTATAATCCTTCAGATCTCTCTGGTTGGGTTCAAAGC
ATGCTTTCCGAGTTCAATAATTCTCCCTCCGGCAATCTTGACCCCACCATGGTTCTTCAGAATCAGTCAATTCAGGACTCTGTCGGTCTTACTTCACTTG
ATTCCAACTCGGTCAATTCCATCCATTACTCCAACAATTCGCAAGCAAAGAAATCCGAAAGGATCGATACTCACTCTCAAATTTACCATGACGATTCCGA
GTATGATCTCAGGGCGATTCCAGGAGTCGCTGCGTACCCCTCGCGAGATGATTCTGAAACAGAGAATTCCAGAAAACGAATAAAGACCACTCTGGGGTCC
GCTTCTGGTTCTTCTCCTTCTCCTTCTCCTTCTGCAGGTTTGTTGACTTCATCTTCCTCGTCATCTACAATCGGAATCTCGACCGCCATCCCTGACTCCG
CTCGGCCGGTAGTTCTCATCGACTCGCAGGAAACAGGGGTGAGACTCGTCCACACGCTCGTGGCCTGCGCAGAAGCAGTTCAACAAGAGAACATGAAGCT
GGCGGATGCGTTGGTTAAGCACATAGGATTACTTGCAGCGTCGCAAGCTGGAGCGATGAAGAAGGTCGCGACGTATTTCGCCGAAGCATTAGCTCGGAGA
ATCTACAGAGTCTACCCTCAAGATGGAACTCTCGACTCATCCTACTCCGATATTCTCCAGATGCACTTCTACGAAACCTGCCCTTACCTGAAATTTGCGC
ATTTCACAGCGAACCAGGCGATTCTCGAAGCTTTCGCTTCAGCAAACAGAGTTCACATCATCGATTTCGGTCTGAAACAAGGGATGCAATGGCCGGCGTT
AATGCAAGCACTTGCATTACGACCCGGCGGCCCACCCGCGTTCAGACTAACCGGAATTGGTCCGCCGCAGCCGAGCAACACCGATGCGTTACAGCAAGTT
GGATGGAAGCTCGCGCAGTTGGCGGAAACCATTGGCGTCGATTTTGAATTCCAAGGATTCGTGGCGAATAGCTTAGCAGATCTCGAACCAGAAATGCTAG
GGATTCGACCCGCGGAAATTGAAGCTGTGGCGGTGAATTCCGTTTTCGAGCTTCACAGACTCTTGGCCCGACCCGGTGGAATCGACAAGGTGCTTACGTC
AATCAAGGCTATGAAACCTAAAATTATCACCGTCGTCGAACAGGAAGCGAACCACAACGGTCCGGTTTTCCTAGACCGGTTCAACGAAGCTTTACATTAC
TACTCGAGTTTGTTCGACTCACTGGAGGGTTCCGGGTTGGGAACGCCGAGTCAGGACCTTGTTATGTCCGAGTTGTACTTGGGAAAGCAGATATGTAACG
TGGTGGCATGCGAGGGAGCCGACCGAGTTGAGCGGCATGAAACTCTGACACAGTGGCGTACCAGGATGGAATCAGCCGGGTTTGACCCGGTTCATCTCGG
GTCCAATGCGTTCAAGCAGGCGAGTATGCTGCTGGCTCTATTCGCTGGTGGTGATGGATATCGGGTGGAGGAGAACAATGGGTGCCTCATGCTTGGGTGG
CACACCCGGCCGCTTATCGCCACCTCGGCTTGGCAACTGGCGGCGAGTGAGTAA
>Potri.017G125200.1
ATGAAGAGAGATCATCAAGAAACCATTGGTGGTGCTGGGAATTCTATTGGCAACAAAGCTGAATCTTCTTCTTCGTCAATGGCAACCGGGAAAGGGAAAT
TATGGGTTGAAGATGATCAAGATGCAGGTGGCATGGATGAATTACTTGCTGTTTTGGGTTACAAAATTAAGTCTTCGGAAATGGCTGATGTAGCTCAAAA
ACTTGAACAACTAGAGATGGTTTTGGGTTCAGAGGATGGAATCTCTCATCTTGCTTCTGATACTGTCCATTACAACCCTTCAGATCTCTCTGGTTGGGTT
CAAAGCATGCTTTCTGAGCTCAACAATCTACCTTCTTCTGATCTTGATTCATCTACTCTTCTTTCCAATAATCAAGATTCAAATCCTTCCACAATGACCT
CTTTAGATTTCCCCAATAATTCTCAATCTAAAGCATTTGTTGACGACTCTGAATATGATCTCAGAGCAATTCCCGGCGTAGCTGCCTATCCTCAACAAGA
ATTCGATAAGAGCAACGATAGGAAGCGAATGAAGCTCACCCTAGTTGGGTCCAATACCGCGCCGACGCTAGCTGTGAATTCCTTACAATCTTCCAACTCG
TCTTGTACTCCTTCTTCTCCACAAGCAATAATGGCAGTTTCAGGTACTTTATCGGAGCCCACGAGACCTGTAGTCCTGATTGACTCACAGGAAACTGGGG
TCCGTCTTGTTCATACCCTTTTGGCTTGTGCAGAGGCAATACAGCAAGAAAATCTTAAACTTGCTGATGCCCTTGTTAAGCATATTGGAGTACTTGCAGC
ATCTCAAGCTGGTGCTATGAGAAAGGTTGCCACGTACTTTGCTGAAGCTTTAGCTCGTCGAATTTACAAGATTTTCCCTCAAGATCACTGTCTTGATTCT
TCATATTCAGATACGTTAGAGATGCATTTCTACGAGACTTGCCCTTATCTCAAATTCGCACATTTTACTGCCAATCAAGCCATTCTTGAAGCTTTCGCTA
ATGCAAGTCGAGTCCACGTTATCGATTTTGGCTTAAAACAAGGAATGCAATGGCCGGCTTTAATGCAAGCGCTTGCATTAAGGCCTGGCGGTCCGCCAGC
ATTTCGGCTGACGGGAATTGGACCGCCGCAGCCTGATAATACTGATGCTTTGCAGCAAGTGGGGTGGAAGCTAGCACAATTGGCTCAAACTATTGGGGTA
GAATTCGAGTTTCGTGGGTTCGTAGCAAGTTCTTTGGCAGATCTTGAGGCGGAGATGCTTGACCTCCGTCCTCCAGAGGTGGAGGCAGTGGCTGTTAACT
CAGTTTTTGAGTTGCATCGCTTGTTGGATCGGCCGGGTGGCATCGATAAGGTTCTTGGGTCTATTAAGGCCATGAGGCCTAAAATCGTGACGATTGTTGA
GCAAGAAGCAAACCACAACGGTCCGGTTTTTCTAGACCGGTTCACCGAGGCCTTGCATTACTATTCAAGCTTGTTTGACTCACTCGAAGGGTCTGGGGTG
ACTCCGACGAGTCAGGACCTGGTTATGTCTGAGTTGTACTTGGGGAGGCAGATATGTAATGTGGTGGCCTGCGAAGGGGCTGACCGAGTTGAGCGACATG
AAACGTTGGCTCAGTGGAGAACTCGGTTCGATTCGGCTGGGTTCGACCCGGTTCATCTCGGGTCGAATGCCTTTAAACAAGCTAGCATGTTGTTGGCCCT
CTTTGCTGGGGGTGATGGGTATAGGGTAGAGGAGAACAACGGGTGTCTCATGCTTGGGTGGCATACTAGGCCACTAATTGCCACCTCCGCATGGCAGCTT
GCCGCAGGAGATTCAAGATTACGAGTAAACTCAGCTGAGTTCGAGCTACCGAGTCAATGA
>SapurV1A.0230s0190.1
ATGAAGAGAGAGCATCAAGAAACCATTGGTGGTGCTGGGAGTTCTAATGGCAACAAAGCTGAATCTTCTTCTTCATCAATGGCAACAGGGAAAGGAAAAT
TATGGGTCGAAGACGATCAAGATGCAGGTGGCATGGATGAGTTACTCGCTGTTCTGGGTTACAAAATCAAGTCTTCGGAAATGGCTGATGTAGCTCAAAA
ACTTGAACAGCTGGAGATGGTTTTGGGTTCGGAGGATGGATTTTCTCATCTTGCATCTGATACTGTCCATTACAACCCTTCAGATCTCTCTGGTTGGGTT
CAAAACATGCTTTCTGAGTTCAACAATCTACCTTCTACTGATCTTGATTCATCTATTCTTCTTTCCAAAAATCAAGATTCACAACCTTCCACAATCACTT
CCTTAGATTTCTCCAATAATTCTCAATCTAAAGTGTTTGTTGACGACTCTGAATATGATCTCAGAGCGATTCCTGGCGTAGCTGCCTATCCTCAAAAAGA
ATTCGATAAGAGCAACGACAGGAAGCGAATGAAGCTCACCCCAGATGGGTCCAATACAGCGCCGGCGCTAGCTGTGAATTCCTTACAATCTTCCAACTCG
TCGTGTTCTCCCTCTTCATCTCAACAAGCAATAATGGCAGTTTCAGGTACTTTATCAGAGCCAACGAGACCTGTAGTCCTGATTGACTCGCAGGAAACTG
GAGTCCATCTTGTCCATACACTATTGGCTTGTGCAGAGGCAATACAGCAAGAAAATCTTAAATTTGCCGATGCCCTTTTTAAGCTTATTGGGCCACTTGC
ATCATCTCAAGCTGGTGCTATGAGAAAAGTTGCCAGATACTTCGCTGAAGCTCTGGCACGTCGAATTTACAAGATCTTCCCTCAAGATTACTCCATTCTT
GAAGCTTTCGCGAATGCAAGTCGAGTCCACGTTATCGATTTTGGCTTAAAACAAGGAATGCAATGGCCGGCGTTGATTCAAGCGCTTGCATTAAGGCCAG
GTGGCCCGCCAGCATTTCGGCTGACGGGAATAGGACCGCCGCAGCCTGATAATACTGATGCATTGCAGCAAGTGGGGTGGAAGCTAGCACAGTTGGCTCA
AACTATTGGGGTGAAATTCGAGTTTCGTGGGTTCGTAGCAAATTCTTTGGCAGATCTTGAGGCGGAGATACTTGACCTCCGACCTCCAGAGGTGGAGGCA
GTGGCTGTTAACTCAGTTTTTGAGTTGCATCGCTTGTTGGATCGGCCAGGTGACATTGACAAGGTTCTCGGGTCTATCAAGGCCATGAGGCCGAAAATCG
TGACGATTGTTGAGCAAGAAGCAAACCACAACGGTCCGGTTTTTCTAGACCGGTTCAATGAGGCCTTGCATTACTATTCAAGCTTGTTCGACTCGCTCGA
AGGGTCCGGGTTGACCCCACCGAGTCAGGACCTGGTTATGTCCGAGCTGTACTTAGGGAGGCAGATATGTAATGTGGTGGCCTACGAAGGGGCTGAACGA
GTTGAGCGACATGAAACTTTGGCTCAGTGGAGAACTCGGTTTGGTTCTGCTGGGTTCGACCCGGTTCATCTCGGGTCGAATGCCTTTAAACAAGCTAGTA
TGTTGCTGGCCCTCTTTGCTGGGGGTGATGGGTATAGGGTAGAGGAGAACAATGGGTGTCTCATGCTTGGGTGGCATACTAGGCCACTAATTGCTACCTC
CGCATGGCGGCCTGCCGCCGGTGATTCACAGTTACCGAGTCAATGA
>Potri.004G089800.1
ATGAAGAGAGATCATCAAGAAACCATTGGTGGTGGTATTGGAAACAGAGCTGAATCTTCTTCTTCATCAATGGAAACTGGGAAAGGAAAATCATGGGTTG
AAGATGATCAAGATGCGGGTGGCATGGATGAATTACTTGCTGTTTTGGGTTACAAAATTAAGTCTTCAGATATGGCTGATGTAGCTCAAAAGCTTGAACA
ACTAGAGATGGTTTTGGGTTCTGAAGATGGAATTTCTCATCTTGCTTCTGATACTGTTCACTATAACCCTTCAGATCTCTCTGGTTGGGTTCAAAGTATG
CTTTCTGAATTCAACAATCTACCTTCTACTGATCTTGATTCATCTATTCTTCTTTCCAATAATCGAGATTCACTCCTTGGACAACCTTCCACTATCACCC
CCTTAGATTTCCCCAGTAATTCTCAATCTAAAGTATTCGCTGACGACTCTGAATATGATCTCAGAGCAATCCCTGGAGTTGCTGCCTATCCACAACAAGA
ACTCGATAAGAGTAACGACAGGAAGCGAATGAAGCTCACTCCAATTGGGTCTAATATTGCGCCGGCACCATCTGTGAATTCCTTACAATCTCCCACTGCA
TCTTCCACTTCTTCTTCATCTCCGCAAGCAATGGCAGTTTCAGGTACTTTGTCAGAGCCCACAAGACCTGTAGTCCTGGTTGACTCACAGGAAACTGGAG
TCCGTCTTGTCCACACACTTTTGGCTTGTGCAGAGGCAATTCAGCAAGAAAATCTTAAACTTGCTGATGCCCTTGTTAAGCATATAGGACTACTTGCAGC
ATCTCAAACTGGGGCTATGAGAAAAGTTGCAACTTACTTCGCTGAAGCTTTAGCTCGTCGAATTTACAAGATTTTCCCTCAAGATTACTGTCTCGATTCT
TCATGTTCAGATACTTTAGAGATGCATTTCTACGAAACTTGCCCTTATCTCAAGTTCGCACATTTCACTGCCAATCAAGCCATTCTTGAAGCTTTCGCGA
ATGCAAGTCGAGTCCACGTTATCGATTTTGGTTTAAAACAGGGAATGCAATGGCCGGCGTTAATGCAAGCTCTTGCATTAAGGCCTGGTGGTCCGCCAGC
GTTTCGGTTGACGGGGATCGGGCCGCCGCAGCCTGATAACACAGATGCTTTGCAGCAAGTGGGGTGGAAGCTGGCACAATTGGCTCAAACTATTGGAGTA
GAATTCGAGTTTCGCGGATTCGTAGCAAACTCTCTGGCGGATCTTGATGCGGAGATGCTTGGCCTCCTCCCTCCAGAGGTGGAGGCAGTGGCTGTTAACT
CGGTTTTTGAGCTGCATCGCTTGTTGGGTCGGCCGGGTGGCATCGACAAGGTTCTCGAGTCTATCAAGGCCATGAGACCTAAAATTGTGACGATTGTTGA
ACAAGAAGCAAACCACAACGGTCCGGTTTTTCTAGACCGGTTCACAGAGGCCTTACATTATTACTCGAGTTTGTTTGACTCTCTCGAAGGGTCCGGTTTG
ACTCCACCGAGTCAGGACCTGGTTATGTCCGAGCTGTACTTAGGGAGGCATATTTGTAATGTGGTGGCATGCGAAGGGGCTGACCGAGTTGAGCGACACG
AGACGTTGGCTCAGTGGAGAACTCGGTTTGATTCGGCTGGGTTTGACCCGGTTCATCTTGGGTCGAATGCCTTTAAACAAGCTAGTATGTTGTTGGCCCT
CTTTGCCGGTGGTGACGGGTATAGGGTGGAGGAGAATAATGGCTGTCTCATGCTTGGGTGGCATACAAGGCCACTAATTGCCACCTCGGCGTGGCAGCTC
GCCGCTGGTGATTCACAACAATGA
>SapurV1A.0102s0220.1 CDS
ATGAAGAGAGATCATCAAGAAACCATTGGAAACAAAGCTGAATCTTCTTCTTCATCAATGGACACCGGGAAAGGAAAATCATGGTTTGAAGATGATCAAG
ATGCGGGGGGTGGGATGGATGAATTACTTGCTGTTTTGGGTTACAAAATCAAGTCTTCGGATATGGCTGATGTAGCTCAGAAGCTTGAACAACTAGAGAT
GGTTCTGGGTTCAGAAGATGGGATCTCTCATCTTGCTTCTGATACTGTTCACTATAACCCTTCGGATCTCTCTGGTTGGGTTCAAAGTATGCTTTCTGAA
TTCAACAATCTACCTTCTACTGATTTTGATTCATCTATTCTTCTTTCCAGCAACCGAGATTCACTCCTTGGACAACCCTCCGCTATCACCTCCTTAGATT
TCTCCAGGAATTCTCAATCTAAAGTATTCACCGACGACTCTGAATATGATCTCAGAGCAATCCCTGGAGTTGCTGCCTTTCCACAACAAGAATTCGATAG
GAGTAACGACAGGAAGCGGGTGAAGCTCACTCCAATTGGGTCTGATACTGCGCCGGCGCCTGCCGTGAACTCCTTGCAATCACCCACAGCATCCTCCACT
TCTACTTCATCTCCGCAAGCAATGGCAGTTTCAGGTACTCTGTCAGGGCCCACGAGACCTGTAGTCCTGATGGACTCACAGGAAACTGGAGTCCGTCTCG
TCCACACACTTTTGGCTTGTGCAAAGGAAACTCAGGAAGAAAATCTTGAGCTTGCTGATGCCCTTGTCAAGCGTATAGGACTACTTGCAGCATCTCAAAC
TGGGGCTATGAGAAAAGTTGCAACTTACTTCGCTGAAGCTTTAGCTCGTCGAATTTACAAGATTTCTCCTCAAGACTACCGTCTCGATTCTTCATGTTTA
GATACTTTAGAGATGCATTTCTACGAAACTTGCCCTTATCTCAAATTCGCACATTTCACTGCCAACCAAGCCATTCTTGAAGCTTTCGCGGATGCAAGTC
GAGTCCACGTTATCGATTTTGGTTTAAAACAGGGAATGCAATGGCCGGCGTTGATGCAAGCTCTTGCATTAAGGCCTGGTGGTCCGCCAGCGTTTCGGTT
GACAGGAATCGGGCCGCCGCAGCCTGATAACACAGATGCTTTGCAGCAAGTGGGGTGGAAGTTGGCGCAATTGGCTCGAACTATTGGAGTAGAATTCCAG
TTTCGCGGATTCGTAGCAAACTCTTTGGCGGATCTTGATGCGGAGATGCTTGGCCTCCTCCCTCCAGAGGTGGAGGCAGTGGCTGTTAACTCGGTCTTTG
AGCTGCATCGTTTGTTGGCTCGGCCGGGTGGCATCGACAAGGTTCTCGGGTCTATCAAGGCCATGAGACCTAAAATTGTGACGGTTGTTGAACAGGAAGC
AAACCACAACAGTCCGGTTTTTCTAGACCGGTTCACAGAGGCCTTACATTATTATTCGAGTTTGTTTGACTCCCTCGAAGGGTCCGGGATGATTCCACGG
AGTCAGGACCTGGTTATGTCTGAGCTGTACTTGGGGAGACATATTTGTAATGTGGTGGCATGTGAAGGGGCTGACCGAGTTGAGCGACATGAGGCGTTGG
CTCAGTGGAGAACTCGGTTGGATTCGGCTGGGTTTGACCCGGTTCATCTTGGGTCGAATGCCTTTAAACAAGCTAGTATGTTGTTGGCCCTCTTTGCCGG
TGGTGACGGGTATAGGGTGGAGGAGAATAACGGGTGTCTCATGCTTGGGTGGCATACAAGGCCACTAATTGCCACCTCGGCGTGGCGGCTCGCCGCTGGT
GATTCACAGCAATGA
[truncated: 39 more rows]

## Sheet: PSG
>Glyma.18G040000.1
ATGAAGAGGGATCACCGAGATAGCTGCGGCGGCGGCGGCGGAGGGAGTGTGAAGGGTGAGTGTTCCTCAATGCCGTCGAACGGGAAGGCAAATATGTGGG
AGGAACAACAACAACAACAACAGGGGATGGACGAGTTGCTGGCGGCGTTGGGGTACAAGGTTCGTGCTTCCGACATGGCCGACGTGGCACAGAAGCTGGA
GCAGTTGGAGATGGTCATGGGTTGTGCCCAGGAAGAGGGAATTTCCCACCTCGCCTCCGACACCGTCCACTACGATCCCACGGATCTTTATTCCTGGGTC
CAAACCATGTTAACCGAACTCAACCCTGAACCCAACAACAACAACAATAGCCTCCTCGGTCCATCTTCTCTCTTAATCGACAACAACACCGCCCCTGTTT
TCAACGACGATTCCGAATATGACCTCAGAGCCATTCCTGGTATTGCAGCCTACCCTCCTCCTCCTCCACAAGACAACAACAACAACAACAACAACCTCGA
CGAAATCGAAACAGCTAACAACATCAACAAGCGTCTCAAGCCATCTCCAGTTGAATCAGCAGACTCCGCGTCTGAGCCCACGCGCACGGTGCTGCTCGTT
GACCATCAGGAAGCCGGCGTGCGTCTGGTCCACACTCTCCTGGCGTGCGCGGAGGCCGTCCAGCAGGAGAATCTGAAGCTGGCCGACGCGCTCGTCAAGC
ACGTGGGCATACTCGCGGCTTCTCAAGCCGGCGCCATGAGGAAGGTGGCTTCCTACTTCGCCCAAGCCCTCGCGCGTCGTATCTACGGAATCTTCCCGGA
AGAAACCCTCGACTCCTCCTTCTCCGACGTTCTCCACATGCACTTCTACGAGTCCTGCCCTTACCTCAAATTCGCGCACTTCACCGCGAATCAGGCTATC
CTCGAAGCATTTGCCACTGCTGGGAGAGTCCACGTCATCGATTTCGGCCTCAGACAAGGGATGCAGTGGCCTGCACTCATGCAAGCCCTTGCATTGCGGC
CCGGCGGGCCCCCGACTTTCCGTCTAACCGGAATCGGCCCGCCGCAGCCCGACAACACCGACGCGCTGCAGCAAGTGGGCTGGAAATTAGCCCAATTGGC
CCAGAACATCGGCGTCCAGTTCGAATTCCGCGGCTTCGTTTGCAACAGCCTCGCGGATCTCGACCCGAAAATGCTCGAGATCCGACCCGGAGAAGCCGTC
GCTGTCAACTCGGTTTTCGAGCTCCATCGTATGCTGGCCCGCCCCGGATCCGTCGACAAGGTCTTGGACACTGTTAAGAAAATCAAGCCGAAGATTGTCA
CCATCGTGGAACAAGAAGCGAACCACAACGGACCGGGTTTTCTTGACCGGTTCACTGAGGCCTTGCATTACTACTCCAGCCTATTCGACTCGCTGGAGGG
TTCGTCCTCTTCGACCGGGTTGGGCTCACCAAATCAGGATCTGTTAATGTCCGAGTTGTACCTGGGGAGACAAATATGCAACGTGGTGGCTAACGAGGGC
GCGGACCGGGTAGAGCGTCACGAGACTTTGAGTCAGTGGAGGGGGAGATTGGACTCGGCCGGGTTCGACCCGGTTCATCTCGGGTCCAACGCGTTCAAGC
AAGCGAGTATGCTACTTGCTCTATTCGCAGGCGGTGACGGCTATAGGGTTGAGGAGAATAACGGCTGCCTCATGCTTGGCTGGCACACTCGGCCACTCAT
CGCTACCTCCGCCTGGAAGCTTCCCTCCCCGAACGACTTGCACTGTAAACTGTAG
>Glyma.08G095800.1
ATGAAGAGGGAACGCGAGCAGCTTGGTTCCATCGCAGGGACCTCAAGCTGCGGTTATTCAAGCGGAAAATCGAATCTTTGGGAGGAAGAAGGAGGCATGG
ACGAGCTTCTTGCGGTGGTGGGTTACAAGGTTAGGTCATCGGACATGGCGGAAGTGGCGCAGAAGCTTGAGCGTCTCGAAGAAGCCATGGGAAATGTCCA
AGATGACCTCCCGGAGATTTCAAACGACGTCGTTCATTACAACCCTTCCGACATCTCCAACTGGCTCGAAACCATGCTTTCTAATTTTGACCCTCTCCCC
TCCGAAGAGCCGGAAAAGGACTCCGCCTCGTCGGACTACGATCTTAAGGCTATTCCGGGGAAAGCAATTTATGGAGCTAGCGACGCGCTACCAAACCCTA
AGCGCGTGAAAGCCGACGAGTCAAGGCGCGCGGTGGTGGTCGTTGACTCGCAGGAGAACGGGATCCGCCTCGTGCACAGCCTCATGGCGTGCGCGGAGGC
CGTGGAGAACAACAACCTCGCCGTGGCGGAGGCGCTGGTGAAGCAGATCGGCTTCCTCGCTGTGTCGCAGGTTGGAGCTATGAGGAAAGTCGCAATCTAC
TTCGCCGAAGCGCTCGCGAGGCGAATCTACAGAGTCTTCCCTCTGCAACACTCTCTCTCCGATTCTCTTCAGATTCACTTCTACGAAACCTGTCCATACC
TCAAGTTCGCACACTTCACCGCGAACCAGGTTATCCTCGAAGCGTTCCAAGGAAAGAACCGCGTTCACGTGATTGATTTCGGTATCAACCAGGGGATGCA
GTGGCCGGCGCTGATGCAAGCCCTAGCGGTTCGCACCGGCGGTCCTCCGGTTTTCCGACTCACCGGAATCGGGCCGCCGGCGGCGGACAACTCCGACCAC
CTCCAGGAGGTAGGGTGGAAGCTCGCGCAGCTGGCGGAGGAGATCAACGTGCAGTTCGAGTACCGTGGCTTCGTCGCGAACAGCCTCGCCGATCTCGACG
CCTCCATGCTCGATCTCCGGGAAGGCGAAGCCGTCGCTGTGAACTCTGTCTTCGAGTTTCACAAGCTCCTCGCCCGCCCCGGCGCGGTGGAGAAAGTACT
CTCCGTCGTACGGCAGATTCGGCCGGAGATTGTCACCGTCGTCGAGCAAGAAGCGAACCACAACAGACTGAGTTTTGTCGACCGGTTCACGGAGTCACTG
CACTATTATTCAACCCTATTCGACTCGCTGGAGGGTTCGCCTGTGAACCCTAACGATAAGGCCATGTCGGAGGTTTACTTAGGGAAGCAAATCTGCAACG
TGGTGGCGTGCGAGGGAATGGACCGCGTGGAAAGGCACGAGACGCTGAACCAGTGGCGGAACCGGTTCGTTTCGACCGGATTTTCTTCGGTTCACTTGGG
TTCGAACGCGTACAAGCAGGCCAGCATGTTGCTCGCGCTTTTTGCGGGTGGGGATGGGTATAGGGTGGAAGAGAACAATGGTTGTCTCATGTTGGGATGG
CACACTAGGCCCTTGATTGCCACCTCCGCGTGGCAACTCGCTGCAACTCGCTGA
>Phvul.003G291500.1
ATGAAGAGGGAGCGCCAAAACCTTGCTTCCACCGCAGGCACCTCAAGCAGCGGCTACTCCACCGGAAAATCGAACCTCTGGGAGGACGAAGGAGGCATGG
ACGAGCTTCTCGCCGTGGTCGGCTACAAGGTCAGATCCTCCGACATGGCGGAGGTGGCGCAGAAGCTGGAGCGTCTTGAAGAAGCTATGGGAAACGTTCA
AGACGGTCTCAAGGAGCTTTCAGACGACGCTGTACACTACAACCCCTCCGACATCTCCAACTGGCTCCAAACCATGCTCTCCAATTTCGATTCCCTTACT
CCAGAAGAACCGGACAAGGGCTACGATCTCAAGGCTATTCCGGGGAAAGCAATTTACGACGGAGGTGTAGGCACCGCGCCAAACCCTAAGCGTCTCAAAT
CCGCCGAGTCAACGCAGGCGTTTGTGGTTGTTGACTCCCAGGAGAACGGGATCCGCCTCGTGCACAGCCTCATGGCGTGCGCGGAGGCCGTCGAGAACAA
CAACCTCGCCGTGGCGGAGGCGCTGGTGAAGCAGATCGGATTCCTCGCGGTGTCGCAGGTGGGAAGTATGCGGAAAGTCGCCACGTACTTCGCGGAAGCG
CTCGCGAGGCGAATCTACCGCGTTTTCCCTCTCCAGCAGTCGCTCTCGGACTCTCTCCAGATTCACTTCTACGAAACCTGTCCTTACATCAAGTTCGCTC
ACTTCACCGCGAACCAGGCTATTCTGGAAGCCTTCCAAGGGAAGAGCCGCGTGCACGTCATAGATTTCGGAATCAACCAGGGGATGCAGTGGCCGGCACT
GTTGCAGGCTCTCGCGCTTCGTCCCGGCGGCCCTCCCGCTTTCCGCCTCACCGGAATCGGACCTCCGGCAGCGGATAACTCCGACCACCTGCAGGAAGTT
GGATGGAAGCTTGCACAGTTGGCGGAGATGATCAACGTGCGGTTTGAGTACCGTGGCTTTGTCGCCAACAGTCTCGCGGATCTCGACGCGTCCATGCTCG
ACCTCCGAGATGACGAGCCCGTGGCGGTTAACTCCGTCTTCGAGTTTCACAAGCTCCTCGCGCGCCCTGGTGCCATCGAGAAGGTCCTCTCCGTTGTGCG
GCAGATTCGGCCGGAGATTCTGACTGTGGTGGAACAAGAATCGAATCATAACGGACTGAGTTTTCGCGACCGCTTCACTGAGTCGCTACACTATTATTCC
ACTTTGTTCGACTCGCTGGAGGGTTCCCCTGTGAATCCACAGGACAAGGCGATGTCGGAGGTATACCTGGGAAAGCAAATCTGTAATGTGGTGGCCTGCG
AGGGAACAGACCGCGTGGAACGGCACGAGACGCTGAACCAGTGGCGGAGCCGGTTCAGTTCGACCGGGTTTTCTCCGGTTCATTTGGGTTCCAACGCGTT
TAAGCAGGCTAGCATGTTGCTAGCACTTTTCGCCGGTGGGGATGGGTATAGGGTGGAGGAGAACAGTGGGTGTCTCATGCTGGGGTGGCACACAAGGGCC
TTGATTGCCACGTCCGCCTGGCAACTCGCTGAAAAACCGGTGGTTGCGGTCTGA
>Tp57577_TGAC_v2_mRNA9902 CDS
ATGAAGAGAGAGCATAAACAAGAACACGAAGATGCTACCATGAGTGGTAGTAAATCAGAGATTTGTTGGGAAGACGACGGTGGTATGGATGAACTTTTAG
CTGTGGTTGGTTACAAAGTGAAATCATCAGACATGGCTGAAGTTGCTCAAAAGCTTGAACAACTTGAACAAGCTATGGGTAATTTTCAAGACCAAGATGA
ATCAACCATCGCTCAACAACTCTCAAACGACACCGTTCATTACAATCCTTCTGATATTTCCAACTGGCTTCAAACTATGCTTTCCAATTTTGACCCTCAA
CCTGATCCAACCGTTTCATCTTCTTCCGATAATGACCTCAACGCCATTCCCGGTAAAGCTATTTACGCCGCCGCTAACACTGTTGTCCCTGTCGTCGATG
ATGATGATGATAATGATGATTTTCCTTCTCCGAAACGAGTTAAACGAACTGACTCAACTGAGTCAACTCGTCCTGTTGTAATGGTGGTTGAAACACAAGA
AAAAGGGATTCGTCTTGTTCATACTTTAATGGCTTGTGCTGAAGCAGTTGAACAGAACAATCTAACGGTTGCAGAAGCTTTGGTGAAACAGATCGGTTAC
TTAGCTGTGTCACAAGAAGGTGCTATGAGAAAAGTTGCTACCTATTTCGCTGAAGGTTTAGCTCGGCGAATCTACGGTGTATTTCCACAACATTCTATTT
CCGATTCACTTCAGATCCATTTCTATGAAACTTGTCCTTATCTCAAATTCGCTCATTTCACTGCGAATCAAGCTATTCTTGAAGCTTTTCAAGGAAAATC
TAGGGTTCATGTTATTGATTTTTCGATCAATCAAGGGATGCAGTGGCCAGCGCTTATGCAAGCACTTGCTTTACGTCCTGGTGGTCCACCTGCTTTTCGT
CTCACCGGAATTGGTCCACCGGCGTCTGATAACTCCGATCATCTTCAACAAGTTGGTTGGAGACTTGCTCAGTTTGCTCAAACGATTCATGTTCAGTTTG
AATATCGTGGTTTTGTTGCTAATAGTCTTGCTGATCTTGATGCTTCGATGCTTGAACTCCGTTCACCGGAAACTGAATCTGTTGCTGTTAACTCTGTTTT
TGAGCTTCATAAACTCAACGCGCGTCCCGGTGCGCTTGNNNNNNNNNNNNNNNNNNNNNNNNNNNNNNNNNNNNNNNNNNNNNNNNNNNNNNNNNNNNGG
AATCATAACGGACCGGCTTTTCTAGACCGGTTTACTGAGTCACTTCATTATTACTCAACTCTGTTTGACTCGTTGGAAGGTTCATTGGTTGAACCGCAAG
ACAAGGCTATGTCGGAGGTTTATCTAGGGAAACAAATCTGCAACGTGGTGGCGTGTGAAGGAACGGACCGGGTTGAACGTCATGAGACTTTGAACCAGTG
GAGGAACCGGTTTAATTCAGCTGGGTTTTCTCCGGTTCATTTGGGTTCTAATGCTTTCAAGCAAGCGAGTATGTTGTTAGCACTTTTCGCCGGTGGGGAT
GGTTACAAGGTGGAAGAGAATGATGGTTGTCTTATGCTTGGTTGGCATACTAGGCCTTTGATTGCTACTTCTGCTTGGAAACTCGCCGCCGTTAACTCTG
TGGTGGTTTCACACTGA
>GSVIVT01011710001
ATGGGTGAGAGAGATATAAAAAAGGAAAATGTGAGGGAGTATCATCATCCTCATCACCCAACTTGCTCCACGTCCCCCACCGGCAAGGGTAAGATGTGGG
ATGCCGACCCCCAGCAAGACGCCGGCATGGATGAGCTTCTCGCTGTTTTGGGCTACAACGTCAAGGCCTCCGACATGGCTGAGGTCGCTCAGAAGCTTGA
ACAGCTTGAGGAAGTTATTGTTAATGCTCAGGAGGATGGCCTCTCTCATCTCGCTTCCGAGACTGTTCATTACAACCCCTCCGATCTGTCTAACTGGCTT
GGAAGCATGCTCTCCGACACCCAACCAAAACAGGAGCCTTCCATCTTTGACTCCCCGTCTTTGGATTACGATCTCAAAGCAATTCCAGCCAACTCGGTTT
CCTCTGTTATTGGGGGTTGGGGAGTTCCCACCGAGTCCGCTCGCCCAGTTGTCCTTGTTGACTCGCAAGAGACCGGAATCAGGCTAGTCCACACCCTAAT
GGCCTGTGCAGAAGCGGTCCAGCAGGAAAATCTGAAGCTGGCTGAAGCACTTGTCAAGCAAATCGGGTTCCTGGCCGTGTCTCAGGCGGGAGCCATGCGG
AAGGTAGCCACCTACTTCGCCGAAGGTCTAGCTCGTCGAATCTACCGACTCTATCCTGATAAGCCTCTCGACTCCTCCATGAAACAAGGGATGCAGTGGC
CTGCGCTGATGCAAGCCCTAGCCCTCCGTCCCGGCGGGCCGCCCTCGTTCCGTCTAACCGGAATTGGGCCTCCTTCCACGGACAACACCGATCATCTGCA
TGAAGTGGGTTGGAAATTGGCCCAGCTGGCGGAGACGATTCATGTGGAGTTCGAATACAGAGGTTTCGTGGCCAACAGTTTGGCAGATCTCGACGCATCC
ATGCTTGAACTGCGAGATGGGGAGTCCGTGGCAGTGAACTCGGTGTTCGAGTTGCATAGTTTGCTGGCTCGCCCTGGGGGTATTGAGAGGGTGCTGTCGG
CGGTGAAAGATATGAAACCAGACATAGTGACGATAGTAGAGCAGGAAGCCAACCACAACGGCCCCGTTTTCCTAGACCGGTTCACCGAGTCGCTTCACTA
CTACTCCACTCTGTTTGACTCATTGGAAGGGTGTGGTGTGTCGCCGTTTGGTAATAAAAGAATAGGACCTTTTTTTGGTAGCAATTCTATGATGAAATCA
CTATTTCAGTTGAATCTTGATTTCTGA
>Aqcoe3G418400.1
ATGAAGAGAACTCTTCACCATCATCAAGAAAACGGTGAAGGAGGTAATAATAGCGGTGCTGGCGGTGGTGGTGAACCTGCTGCTGCTTCTGCTTCTGCTT
CTGCTGCAGGTTATTCAATGGAGACTACTGGTAATAGTTTAGTAGATTTAGGTAAAACTAAGATGATGTGTTGGGAAGAAGATCAAGATTGTTTTCAACA
ACAACAAGATGCAGGTGATGATGAGTTATTAGCTATGATGGGTTACAACGTGAAATATACAGAGATGGCTGATGTTGCTCAAAAGATTGAACAACTTGAG
ATGAAGATGATGAACTGTTCATCATCAGCTCAAGAAGATAATGTTTTTGTTTCTCATCTTGGTTCTGAAACTGTTCATTTTAATCCTTCTGATATGTCTA
CTTGGCTTGAAAATATGCTTTCTGAAGTGGGTGAACTTACTCTTCCTCCAAATTTCGATACTTGTTCTTTAAATGATATTTTAAATAATTCTACTACTAC
TACTACTACTAACAAATCTCCCTTTCAATCAATCGTTGATGAAAACCTTTTTATTCCTCCAGCTGAATCTTCTTCTACTACTATTAATGTTTCCAATCTC
ATCATCGATCCTCCTCAGATCTACACTGAAGAACCCAATTCTTTACTGTCAGATTATGATCTCGGTGTAATTCCAGGTGAAGCTGCCATTTATGGTACTT
GTAGTGGTAGTAATGGAGAAAGAGAAAATAAAAGAATTAAACATGAAGAAATATTACTTCCTCCTGCCTCTTCTCCTGTCTCTGCCATTGTTAATGCTCC
TCCTGCTCAAGTTGTGTCAATTAATGAATCAATTCGTCCAGTGGTTTTGATGGATTCATCACAAGAAAATGGAATCAGACTTGTTCATACTTTAATGGCT
TGTGCTGAAGCTGTTCAACAAGATAATCTCAAACTTGCTGAAAACCTTGTTAAACAAATCAGTTTACTTGCTGTTTCTCAAGCTGGAGCAATGAAGAAAG
TTGCTACTTATTTTGCTGAAGCTTTAGCTCGTCGTGTTTATGGTTTTTATCCTCAACCTTCTCTTGATTCCTCATTTTCAGATATACTTCAAATCCATTT
TTATGAAACTTGTCCTCATCTTAAATTTGCTCATTTCACTGCAAATCAAGCAATTCTTGATTCTCTTGCTGATTCAAATCGAGTTCATATTATTGATTTC
AGTATGAAACAAGGGATTCAATGGCCTGCTTTGATGCAAGCACTTGCTATGCGACCTAATGGTCCACCCAAATTCAGATTAACTGGTATTGGACCACCAC
AGCCTGATAACACTGATGCTTTGCAACAAGTTGGTTGGAAATTAGCTCAATTTGCTGAAAACCTTCACATTGAATTTGAATATAGAGGTTTTGTTGCAAA
TTCATTAGCTGATCTTGATGCATCTATGTTTGATCTTCGACATGGCGAAACTGTTGCGGTGAATTCAGTATTCGAATTACATCAATTACTAGCTCAATCT
GGTGCACTTAACAAGGTTTTAAGTTCAATCAAAGATATGAAACCAAAGATTATTACAATTGTGGAACAAGAAGCAAATCACAATGGACCAAATTTCATTG
ATCGATTCACTGAAGCTTTACATTATTACTCATCTCTGTTTGATTCATTAGAAGGATATCCTTTATCACCACTTAGCAATCAAGATTTAATTATGTCGGA
GATGTATTTTGGACGGCAGATTTGTAATATTGTTTCTTGTGAAGGTGTTGATCGAACTGAAAGACATGAGTGTTTGAATCAGTGGAGGAATCGATTGGAA
TCGGCTGGGTTTTCATTGAGTCATCTTGGATCTAATACATTTAGACAAGTTAACTCATTATTGACTATGTTTGATGCTGGTAGTGGTTATAATGTGGAAG
AAAACAATGGTTGTTTGTTACTTGGTTGGCATACTCGTCCACTCGTTGCTTCTTCAGCATGGCAAATTGGTTCAAGTATTAAATCGGAGTGTAACTGA
>AT3G03450.1
ATGAAGAGAGGATACGGAGAAACATGGGATCCGCCACCAAAACCACTACCAGCTTCTCGTTCCGGAGAAGGTCCTTCAATGGCGGATAAGAAGAAGGCTG
ATGATGACAACAACAACAGCAACATGGATGATGAGCTTCTTGCTGTTCTTGGCTACAAGGTTCGATCTTCTGAGATGGCTGAAGTAGCACAGAAGCTTGA
ACAACTTGAGATGGTCTTGTCTAATGATGATGTTGGTTCTACTGTCTTAAACGACTCTGTTCATTATAACCCATCTGATCTCTCTAACTGGGTCGAGAGC
ATGCTTTCTGAGCTGAACAACCCGGCTTCTTCGGATCTTGACACGACCCGAAGTTGTGTGGATAGATCCGAATACGATCTCAGAGCAATTCCGGGTCTTT
CTGCGTTTCCAAAGGAAGAGGAAGTCTTTGACGAGGAAGCTAGCAGCAAGAGGATCCGACTCGGATCGTGGTGCGAATCGTCGGACGAGTCAACTCGGTC
CGTGGTGCTCGTTGACTCTCAGGAGACCGGAGTTAGACTTGTCCACGCACTAGTGGCGTGCGCTGAGGCGATTCACCAGGAGAATCTCAACTTAGCTGAC
GCGCTGGTGAAACGCGTGGGAACACTCGCGGGTTCTCAAGCTGGAGCTATGGGAAAAGTCGCTACGTATTTTGCTCAAGCCTTGGCTCGTCGTATTTACC
GTGATTACACGGCGGAGACGGACGTTTGCGCGGCGGTGAACCCATCTTTCGAAGAGGTTTTGGAGATGCACTTTTACGAGTCTTGCCCTTACCTGAAGTT
CGCTCATTTCACGGCGAACCAAGCGATTCTAGAAGCTGTTACGACGGCGCGTAGAGTTCACGTCATTGATTTAGGGCTTAATCAAGGGATGCAATGGCCT
GCTTTAATGCAAGCTTTAGCTCTCCGACCCGGTGGACCTCCGTCGTTTCGTCTCACCGGAATCGGACCACCGCAGACGGAGAATTCAGATTCGCTTCAAC
AGTTAGGTTGGAAATTAGCTCAATTCGCTCAGAACATGGGCGTTGAATTCGAATTCAAAGGCTTAGCCGCTGAGAGTTTATCGGATCTTGAACCCGAAAT
GTTCGAAACCCGACCCGAATCTGAAACCTTAGTGGTTAATTCGGTATTTGAGCTCCACCGGTTATTAGCCCGATCCGGTTCAATCGAAAAGCTTCTCAAT
ACGGTTAAAGCTATTAAACCGAGTATCGTAACGGTGGTTGAGCAAGAAGCGAACCACAACGGAATCGTCTTCCTCGATAGGTTCAACGAAGCGCTTCATT
ACTACTCGAGCTTGTTTGACTCGCTCGAAGACAGTTATAGTTTACCGAGTCAAGACCGAGTTATGTCAGAAGTGTACTTAGGGAGACAGATACTCAACGT
TGTTGCGGCGGAAGGGTCCGATCGGGTCGAGCGGCACGAGACGGCTGCACAGTGGAGGATTCGGATGAAATCCGCTGGGTTTGACCCGATTCATCTCGGA
TCTAGCGCGTTTAAACAAGCGAGTATGCTTTTATCGCTTTACGCTACCGGAGATGGATACAGAGTTGAAGAAAATGACGGATGTTTAATGATAGGGTGGC
AGACGCGACCACTCATCACAACCTCGGCGTGGAAACTCGCCTGA
>AT5G17490.1
ATGAAACGAAGCCATCAAGAAACGTCTGTAGAAGAAGAAGCTCCTTCAATGGTGGAGAAGTTAGAAAATGGTTGTGGTGGTGGTGGAGACGATAACATGG
ACGAGTTTCTTGCTGTTTTGGGTTACAAGGTTCGATCTTCAGACATGGCAGATGTTGCACAGAAGCTTGAACAGCTTGAAATGGTCTTGTCCAATGATAT
TGCCTCTTCTAGTAATGCCTTCAATGACACCGTTCATTACAATCCTTCTGATCTCTCCGGTTGGGCTCAGAGCATGCTCTCGGATCTTAATTACTACCCG
GATCTTGACCCGAACCGGATTTGCGATCTGAGACCAATCACAGACGACGATGAGTGTTGCAGTAGCAATAGTAACAGCAACAAGAGGATTCGACTCGGTC
CTTGGTGTGACTCAGTGACCAGCGAGTCAACTCGTTCCGTGGTGCTTATCGAGGAGACAGGAGTTAGACTCGTTCAGGCGCTAGTGGCCTGCGCCGAGGC
GGTTCAGCTGGAGAATCTGAGCCTCGCGGATGCTCTCGTCAAGCGCGTGGGATTACTCGCGGCTTCTCAAGCCGGAGCCATGGGGAAAGTCGCTACCTAC
TTCGCCGAAGCCCTAGCTCGTCGAATTTACCGGATTCATCCTTCCGCCGCCGCCATTGATCCTTCCTTCGAAGAGATTCTTCAGATGAACTTCTACGACT
CGTGTCCCTACCTGAAATTCGCTCATTTCACGGCCAATCAGGCGATTCTAGAAGCTGTTACGACGTCGCGTGTCGTACACGTAATCGATCTAGGGCTTAA
TCAAGGTATGCAATGGCCGGCGTTAATGCAAGCCTTAGCTCTCCGACCCGGTGGTCCACCGTCGTTTCGTCTCACCGGCGTTGGGAATCCGTCGAATCGA
GAAGGGATTCAAGAGTTAGGTTGGAAGCTAGCTCAGCTGGCTCAAGCCATCGGCGTCGAATTCAAATTCAATGGTCTAACGACGGAGAGGTTATCCGATT
TAGAACCGGATATGTTCGAGACCCGAACCGAATCGGAGACTCTAGTGGTTAATTCGGTTTTCGAGCTTCACCCGGTTTTATCCCAACCCGGTTCGATCGA
AAAGCTGTTAGCGACGGTTAAGGCGGTTAAACCGGGTCTCGTAACAGTGGTGGAACAAGAAGCGAACCATAACGGTGACGTTTTCTTAGACCGGTTTAAC
GAAGCGCTTCACTATTACTCGAGCTTGTTCGACTCGCTCGAAGATGGTGTTGTGATACCGAGTCAAGACCGAGTCATGTCGGAGGTTTACTTAGGGAGAC
AGATATTGAACTTGGTGGCGACGGAAGGAAGCGATAGGATCGAGCGACACGAGACGCTGGCTCAGTGGCGAAAACGTATGGGATCCGCCGGGTTTGACCC
GGTTAACCTCGGATCAGACGCGTTTAAGCAAGCGAGTTTGCTATTGGCGTTATCTGGCGGTGGAGATGGATACAGAGTGGAGGAGAACGACGGAAGCCTA
ATGCTTGCGTGGCAAACGAAACCTCTAATCGCTGCATCGGCGTGGAAACTAGCGGCGGAGTTGCGGCGGTAG
>AT1G66350.1
ATGAAGAGAGAGCACAACCACCGTGAATCATCCGCCGGAGAAGGTGGGAGTTCATCAATGACGACGGTGATTAAAGAAGAAGCTGCCGGAGTTGACGAGC
TTTTGGTTGTTTTAGGTTACAAAGTTCGATCATCCGACATGGCTGACGTGGCACACAAGCTTGAACAGTTAGAGATGGTTCTTGGTGATGGAATCTCGAA
TCTTTCTGATGAAACTGTTCATTACAATCCTTCTGATCTCTCTGGTTGGGTCGAAAGCATGCTCTCGGATCTTGACCCGACCCGGATTCAAGAAAAGCCT
GACTCAGAGTACGATCTTAGAGCTATTCCTGGCTCTGCAGTGTATCCACGTGACGAGCACGTGACTCGTCGGAGCAAGAGGACGAGAATTGAATCGGAGT
TATCCTCTACGCGCTCTGTGGTGGTTTTGGATTCTCAAGAAACTGGAGTGCGTTTAGTCCACGCGCTATTAGCTTGTGCTGAAGCTGTTCAACAGAACAA
TTTGAAGTTAGCCGACGCGCTCGTGAAGCACGTGGGGTTACTCGCGTCCTCTCAAGCTGGTGCTATGAGGAAAGTCGCGACTTACTTCGCTGAAGGGCTT
GCGAGAAGGATTTACCGTATTTACCCTCGAGACGATGTCGCGTTGTCTTCGTTTTCGGACACTCTTCAGATTCATTTCTATGAGTCTTGTCCGTATCTCA
AGTTTGCGCATTTTACGGCGAATCAAGCGATACTTGAGGTTTTTGCTACGGCGGAGAAGGTTCATGTTATTGATTTAGGACTTAACCATGGTTTACAATG
GCCGGCTTTGATTCAAGCTCTTGCTTTACGTCCTAATGGTCCACCGGATTTTCGGTTAACCGGGATCGGTTATTCGTTAACCGATATTCAAGAAGTTGGT
TGGAAACTTGGTCAGCTTGCGAGTACTATTGGTGTCAATTTCGAATTCAAGAGCATTGCTTTAAACAATTTGTCTGATCTTAAACCGGAAATGCTAGACA
TTAGACCCGGTTTAGAATCAGTGGCGGTTAACTCGGTCTTCGAGCTTCATCGCCTCTTAGCTCATCCCGGTTCCATCGATAAGTTTTTATCGACAATCAA
ATCAATCCGACCGGATATAATGACTGTGGTCGAGCAAGAAGCAAACCATAACGGTACCGTATTTCTCGATCGGTTCACGGAATCGCTACATTACTATTCG
AGCTTATTCGACTCGCTCGAGGGCCCGCCAAGCCAAGACCGAGTGATGTCGGAGTTATTCCTAGGACGGCAGATACTAAACCTTGTGGCATGCGAAGGAG
AAGACCGGGTAGAGAGGCATGAGACTTTAAATCAGTGGAGAAACCGGTTCGGTTTAGGAGGATTTAAACCGGTTAGTATCGGTTCGAACGCGTATAAGCA
AGCAAGCATGTTGTTGGCACTTTATGCCGGGGCTGATGGGTATAATGTGGAAGAGAATGAAGGTTGTTTGTTGCTTGGATGGCAAACGCGACCGCTTATT
GCAACATCTGCGTGGCGAATCAATCGTGTGGAATAA
>AL3G13120.t1
ATGAAGAGAGGACATGGAGAAACATGGGATCCACCACCAGCTTCTCGTTCCAGAGAAGGTCCTTCAATGGCGGATAAGAAGAAGGTTGCTGATGACAACA
ACAACATGGATGATGAGCTTCTTGCTGTTCTTGGTTACAAGGTTCGATCTTCTGAGATGGCTGAAGTAGCACAGAAGCTTGAGCAACTTGAGATGGTCTT
ATCTAATGATGATGTTGGTTCTACTGTCTTAAACGACACTGTTCATTATAACCCATCTGATCTCTCTACATGGGTCGAGAGCATGCTCTCTGAGCTTAAC
AACCCAACTTCTTCGGATCTTGACCCGACCCGAAGTTGTGTGGATAGATCCGAATACGATCTGCGAGCAATTCCGGGTCTTTCTGCGTTTCCAAAGGAAG
AGGAAGTCTTTGACGAGGAAGCTAGCAGCAAAAGGATCCGACTCGGATCCTGGTGCGAATCGGCTGGTGAGTCAACTCGGTCTGTGGTGCTCGTTGACTC
TCAGGAGACCGGAGTTAGACTCGTCCACGCGCTGGTGGCGTGCGCTGAAGCGATTCAGCAGGAGAATCTCAACTTAGCTGACGCGCTCGTTAAACGCGTG
GGAACACTCGCGGCTTCTCAAGCTGGAGCTATGGGAAAAGTCGCTACGTATTTTGCTCAAGCCTTGGCTCGTCGTATTTACCGTGATTACACGGCGGAGA
CGGACGTCTCAGGCGGCTCCTTCGAAGAGGTTTTGCAGATGCACTTCTACGATTCTTGCCCTTACCTAAAATTCGCTCATTTCACGGCGAACCAAGCGAT
TCTAGAAGCTGTCGCGACGGCGCGTAGAGTTCACGTCATCGATTTAGGGCTTAATCAAGGGATGCAGTGGCCTGCTTTAATGCAAGCTTTAGCTCTCCGA
CCCGGTGGTCCTCCGTCGTTTCGTCTCACCGGAATCGGACCACCGCAGACGGAGAATTCAGATTCGCTTCAACAATTAGGTTGGAAATTAGCTCAATTCG
CTCAAAACATGGGCGTTGAATTCGAATTCAAAGGTTTAGCCACTGAGAGTTTGTCGGATCTAGAACCCGAAATGTTCGAAACCCGACCCGATTCCGAAAC
CTTAGTGGTTAATTCGGTTTTTGAGCTTCACCGGTTATTAGCCCGATCCGGTTCAATCGAAAAGCTTCTCAACACGGTTAAAGCTATTAAACCGAGTATT
ATAACGGTGGTTGAGCAAGAAGCGAACCACAACGGAATCGTCTTCCTCGATAGGTTCAACGAAGCGCTTCATTACTACTCGAGCCTGTTTGACTCGCTCG
AAGACAGTGGTAGCTTACCGAGTCAAGACCGAGTTATGTCAGAAGTGTACTTAGGGAGACAAATACTAAACGTTGTTGCGGCGGAAGGATCCGATCGGGT
CGAGCGACACGAGACGGTGGCACAGTGGAGGATCCGGATGAAATCCGCTGGGTTTGACCCGGTTCATCTCGGATCTAGCGCGTTTAAACAAGCGAGCATG
CTTTTATCGCTTTACGCTACCGGAGATGGATACAGAGTTGAAGAAAATGACGGTTGTTTAATGATTGGGTGGCAGACGCGACCACTCATCACAACCTCGG
CGTGGAAACTCGCCGGCGGTGGCGAGTCGCGGCGGTAG
>AL6G28580.t1
ATGAAACGAAGCCATCAAGAAACCTTCGTAGAAGAAGAAGCTCCGTCAATGACGGAGAAGCTAGAAGGTAGTGGTTGTGGTGGTGGAGACGATAACATGG
ACGAGCTTCTTGCTGTTTTGGGTTACAAGGTTCGATCTTCAGACATGGCTGATGTTGCACAGAAGCTTGAACAGCTTGAAATGGTCTTGTCCAATGATAT
TTGTCCCTCTAATAATGCCTTAAACGACACCGTTCATTACAATCCTTCTGATCTCTCCGGTTGGGCTCACAGCATGCTCTCCGAACTTAACTACTACCCG
GATCTCGACCCGACCCGGATTTGCGATCTGAGACCAATCCAAGACGACGACGAGTGTTGCAGTAGCAGTAACAGCAACAAGAGGATTCGACTCGGTCCTT
GGTCTGACTCGGTGAGCAGCGACTCAACTCGTTCCGTGGTCCTTATCGAGGAGACCGGAGTCAGACTCGTCCAGGCGCTAGTGGCCTGCGCCGAGGCGGT
CCAACATGAGAATCTGAGCCTCGCGGATGCTCTCGTGAAGCGCGTGGGATCACTCGCGGCTTCTCAAGCGGGAGCGATGGGGAAAGTCGCCACCTACTTC
GCCGAAGCCCTAGCTCGTCGGATTTACCGGATTCATCCTTCCTCCGCCGCCATTGATCCTTCCTTTGAAGAGATTCTTCAGATGAACTTCTACGACTCGT
GTCCTTACCTCAAATTCGCTCATTTCACGGCCAATCAAGCGATTCTAGAAGCCGTTACGACGTCGCGTGGCGTACACGTTATCGATCTTGGGCTTAATCA
AGGGATGCAATGGCCGGCGTTAATGCAAGCCTTAGCTCTCCGACCCGGCGGTCCACCGTCGTTTCGTCTCACCGGCGTTGGGACTCCGTCGAATCGTGAC
GGGATTCAAGAGTTGGGTGGGAAGCTAGCTCAGCTGGCTCACGCCATCGGCGTCGAATTCGAATTCAGTGGTCTAACGACGGAGAGATTATCCGATTTGG
AACCGGATATGTTCGAGACCCGACCCGATTCGGAGACTTTAGTGGTTAATTCGGTTTTCGAGCTTCACCCGGTTTTATCCCAACCCGGTTCGATCGAAAA
GCTGTTAGCGACGGTTAATGCGGTTAAACCGGGTCTCGTAACGGTGGTGGAACAAGAAGCGAACCATAACGGCGCCGGTTTCTTAGACCGGTTTAACGAA
GCGCTTCACTATTACTCGAGCTTGTTCGACTCGCTCGAAGATGGTGTTGTCATACCTAGTCAAGACCGAGTCATGTCGGAGGTTTACTTAGGGAGACAGA
TTTTGAACGTGGTGGCGGCGGAAGGAATTGATCGGATCGAGCGGCATGAGACACTGGCTCAGTGGCGGAAACGGATGGAAAACGCCGGGTTTGACCCGGT
TAATCTCGGGTCAGACGCGTTTAAGCAAGCGAGTTTGCTATTGGCGTTATCTGGCGGCGGAGATGGATACAGAGTGGAGGAGAACGACGGAAGCCTTATG
CTTGCGTGGCAGACGAAACCGCTCATCGCCGCATCGGCTTGGAAACTCGCGGCGGAGTTGCGGCGGTAG
>AL2G24080.t1
ATGAAGAGAGAGCACAACCACCGTGAATCCTCCACCGGAGAAGGTGGTAGCTCTTCAATGACGACGGTGATTAAGGAAGAAGCTGCCGGAGTTGACGAGC
TTTTGGTGGTTTTAGGTTACAAAGTTCGATCTTCCGACATGGCTGACGTGGCACACAAGCTTGAACAGTTAGAGATGGTTCTTGGAGATGGAATCTCGAA
TCTTTCTGACGAAACTGTTCATTACAATCCTTCTGATCTCTCTGGTTGGGTCGAAAGCATGCTGTCGGATCTTGACCCGGCCCGGAATCAAGAAAAACCC
GACTCGGAGTATGACCTTAGAGCTATTCCTGGCTCTGCTGTGTATCCACGTGAAGAGCACGTGACTCGTCGGAACAAGAGGACGAGAATTGAATCGGAGT
TATCGTCCACGCGCTCCGTGGTGGTTTTGGATTCTCAAGAAACTGGAGTGCGTTTAGTCCACGCGCTTTTAGCTTGTGCTGAAGCTGTTCAACAGACCAA
TTTGAAGTTAGCAGACGCGCTCGTGAAGCACGTGGGTTTACTCGCGTCGTCTCAAGCTGGTGCTATGAGGAAGGTCGCGACTTATTTCGCTGAAGGGCTT
GCGAGGAGGATTTACCGGATTTACCCTCGAGATGACGTGGCTTTGTCGTCGTTTTCGGACACTCTTCAGATTCATTTCTATGAGTCTTGTCCGTATCTCA
AGTTTGCGCATTTTACGGCGAATCAAGCGATACTTGAGGCTTTTGCTACGGCGGAGAAGGTTCATGTTATTGATTTAGGACTTAATCATGGTTTACAATG
GCCGGCTTTGATTCAAGCTCTTGCTCTTCGTCCTAATGGTCCACCGGATTTTCGGTTAACCGGGATCGGTTCTTCGTTAACCGATATTCAAGAAGTTGGT
TGGAAACTTGGTCAGCTTGCGAGTACTATTGGTGTGAATTTCGAGTTTAAGAGCATTGCTTTGAATCATTTGTCTGATCTTAAACCGGAAATGCTAGACA
TTAGACCCGGTTCAGAATCAGTGGCGGTTAACTCGGTTTTTGAGCTTCATCGCCTCTTAGCCCATCCTGGTTCGATCGATAAGTTTCTATCGACGATTAA
GTCAATCCGACCAAACATCATGACTGTGGTCGAGCAAGAAGCGAACCACAATGGCGCCAATTTTCTCGACCGGTTCACGGAATCACTACATTACTACTCG
AGCTTATTCGACTCGCTCGAGGGCCCGCCAAGCCAAGACCGAGTGATGTCGGAGTTATTCCTAGGAAGGCAGATACTGAACCTAGTGGCATGCGAAGGGG
AAGACCGGGTTGAGAGACACGAGACGCTTAATCAATGGAGAAACCGGTTCGGTTCAAGAGGATTTAAACCGGTTAATATCGGTTCGAACGCGTATAAGCA
AGCGAGCATGTTGTTGGCACTTTATGCCGGAGCTGATGGGTATAATGTTGAGGAGGATGAAGGTTGTTTGTTGCTAGGATGGCAAACGCGACCGCTTATT
GCTACATCTGCTTGGCGAATCAATCTTGTGGAATAA
>Araha.10914s0007.1
ATGAAGAGAGGACATGGAGAAACATGGGATCCGCCACCAGCTTCTCGTTCCGGAGAAGGTCCTTCAATGGCGGATAAGAAGAAGGTTGCTGATGACAACA
ACAACAACAACATGGATGATGAGCTTCTTGCTGTTCTTGGATACAAGGTTCGATCTTCTGAGATGGCTGAAGTAGCACAGAAGCTTGAGCAACTTGAGAT
GGTCTTGTCTAATGATGATGTTGGTTCTACTGTCTTAAACGACACTGTTCATTATAACCCATCTGATCTCTCTACCTGGGTCGAGAGCATGCTCTCGGAG
CTTAACAACCCGGCTTCTTCGGATCTTGACCCGACCCGAAGTTGTGTGGATAGATCCGAATACGATCTGCGAGCAATTCCGGGTCTTTCTGCGTTTCCAA
AGGAAGAGGAAGTCTTTGACGAGGAAGCTAGCAGCAAGAGGATCCGACTCGGGTCCTGGTGCGAATCGGCTGGTGAGTCAACTCGGTCCGTGGTGGTCGT
TGACTCTCAGGAGACCGGAGTTAGACTCGTCCACGCGCTGGTGGCGTGCGCTGAGGCGATTCAGCAGGAGAATTTAAACTTAGCCGACGCTCTAGTGAAA
CGCGTGGGAACACTCGCGGCTTCTCAAGCTGGAGCTATGGGAAAGGTCGCTACGTATTTTGCTCAAGCCTTGGCTCGTCGTATTTACCGTGATTACACGG
CGGAGACGGACGTTACAGTGGGTTCTTCCTTGGAAGAGGTTTTGCAGATGCACTTCTACGATTCCTGCCCTTACCTGAAATTCGCTCATTTCACGGCGAA
TCAAGCGATTCTAGAAGCTGTCGCGACGGCGCGTAGAGTTCACGTCATCGATTTAGGGCTTAATCAAGGGATGCAATGGCCTGCTTTATTGCAAGCTTTA
GCTCTCCGACCCGGTGGACCACCGTCGTTTCGTCTCACCGGAATCGGACCTCCGCAGAAGGAGAATTCAGATTCGCTTCAACAATTAGGTTGGAAATTAG
CTCAATTCGCTCAGAACATGGGCGTCGAATTCGAATTCAAAGGTTTAGCCGCTGAGAGTTTATCGGATCTAGAACCCGAAATGTTCGAAACCCGACCCGA
TTCCGAAACCTTAGTGGTTAATTCGGTATTTGAGCTCCACCGGTTATTAGCCCAATCCGGTTCAATAGAAAAGCTTCTCAACACGGTTAAAGCTGTTAAA
CCGAGTATAATTACGGTGGTTGAGCAAGAAGCGAACCACAACGGAATCGTCTTCCTCGATAGGTTCAACGAAGCGCTTCATTACTACTCGAGCTTGTTTG
ACTCGCTCGAAGACAGTTATAGCTTACCGAGTCAAGACCGAGTTATGTCAGAAGTTTACTTAGGGAGACAGATACTTAACGTTGTTGCGGCGGAAGGATC
CGATCGGGTCGAGCGACACGAGACGGTGGCACAGTGGAGGATCCGGATGAAATCCGCTGGGTTTGACCCGGTTCATCTCGGATCTAGCGCGTTCAAACAA
GCGAGCATGCTTTTATCACTTTACGCTACCGGAGATGGATACAGAGTTGAGGAAAATGATGGTTCTTTAATGATTGGGTGGCAGACGCGACCACTCATCA
CAACCTCGGCGTGGAAACTCGCCGGAGGTGGCGAGTCGCGGCGGTAG
>Bostr.26527s0463.1
ATGACGAAACGAAGCCATCAAGAAACGTTTGTAGAAGAAGCTCCTTCAATGGCCGAAATTGGCAAGAAGGTAGAAGGTAGCAGTGGTGGTGGTGGTGGAG
ACGATAACATAGACGAGCTTCTCGCTGCTTTAGGGTACAAGGTTCGATCTTCAGACATGGCAGATGTTGCTCAGAAGCTTGAACACCTTGAAATGGTGTT
GTCCAATGATATTGATGTTGTTGGCTCTTCTAATAATTTCTTAACCGACACCGTTCATTACAATCCCTCTGATCTCTCCGGGTGGGCTCAGACCATGCTC
TCCGAGCTTAACTACTACCCGGATCTTGACCCGACCCCGATTTGCGATCTGCGACCACTCACAGACGATGACGAGTGTTGCAGTAGCAATAGTAACAGCA
ATAAGAGGATTCGACTCAGTCCTTGGTGTGACTCAGTGAGCAGCGAGTCAACTCGTTCCGTGTTGCTTATCGAAGAGACCGGAGTCAGACTCGTCCAGGC
GCTAGTGGCCTGCGCCGAGGCTGTCCAGCAAGGGAATCTGAGCCTCGCGGACGCTCTCGTGAAGCGCGTGGGCTCACTCGCGGCTTCTCAGGCCGGAGCA
ATGGGAAAAGTCGCAACCTACTTCGCCGAAGCCCTAGCTCGTCGGATTTACCGGATTCACCCTTCCTCCGCCTCCATTGATCCTTTCTTCGAAGAGATTC
TTCAGATGAACTTCTACGACTCGTCTCCTTACCTGAAATTCGCACATTTCACGGCCAATCAAGCGATTCTAGAAGCTGTTACGATGGCGCGTGGCGTGCA
CGTAATCGATCTAGGTCTCAATCAAGGGATGCAGTGGCCGGCGTTAATGCAAGCCCTAGCTCTCCGACCCGGTGGTCCACCTTCGTTTCGTCTCACCGGC
GTTGGTGCTCCGTCAAATCGTGAAGGGATTCAAGAGTTAGGTTCGAAGCTAACTCAGCTGGCTCAAGCCATCGGCGTCGAATTCGAATTCAGTGGTGTAA
CGACGGAGAAATTATCCGATCTCGAACCGGATATGTTTGAGACCCGACCCGAATCAGAGACTCTAGTAGTTAATTCGGTTTTCGAGCTCCACCCGGTTTT
ATGCCGACCCGGTTCAATCGAAAAGCTGTTAGCTACGGTTAAAGCGGTTAAACCGAGCATCGTAACGGTGGTGGAGCAAGAAGCGAACCATAACGGCGTC
GTTTTCTTAGAACGGTTTAACGAAGCGCTTCACTATTACTCGAGTTTGTTTGACTCGCTCGAGGATCGTGTTGTGATACCGAGTCAAGACCGAGTCATGT
CGGAGGTTTACTTAGGGAGACAGATTTTGAACGTGGTGGCGGCGGAAGGAATCGATCGGATCGAGCGGCACGAGACGCTGGCTCAGTGGCGGAAACGGAT
GGGATCCGCCGGGTTTGACCCGGTTAATCTCGGATCTCACGCATTTAAGCAAGCGAGTTTGTTATTGGCGTTATTTGGCAGCGGAGATGGATATAGAGTG
GAGGAGAGTGACGGTAGCCTAATGCTTGCGTGGCAGATGAAACCGCTCATCGCTGCATCGGCGTGGAAACTCGCGACGGAGTTGCGGCGGTAG
>Bostr.26959s0284.1
ATGAAGAGAGAGCACAACCACCGTGAATCCTCCGCCGGAGAAGGTGGGAGCTCATCAATGACGACGGCGATTAAAGAAGATGCTGCCGGAGTTGACGAGC
TTTTGGTGGTTTTAGGTTACAAGGTTCGTTCTTCCGACATGGCTGACGTGGCACACAAGCTTGAACAGTTAGAGATGGTTCTTGGGGATGGAATCTCGAA
TCTTTCTGATGAAACTGTTCATTATAACCCTTCTGATCTCTCTGGTTGGGTCGAAAGCATGCTCTCGGATCTTGACCCGAACCGGATTCAAGAAAAACCC
GACTCGGATTATGATCTGAGAGCTATTCCTGGCTCAGCAGTGTATCCACGTGACGACCACGTGAGTCGTCGAAGCAAGAGGACGAGAATTGAATCGGAGT
TGAACAACACCACGCGCTCTGTGGTGGTTTTGGATTCTCAAGAAACTGGAGTGCGTTTAGTCCACGCGCTTTTAGCTTGTGCTGAAGCTGTTCAACAGAA
CAATTTGAAGTTAGCCGACGCGCTCGTTAAGCACGTGGGGTTACTTGCGTCCTCTCAAGCTGGAGCTATGAGGAAGGTCGCGACTTACTTCGCTGAAGGG
CTCGCGAGGAGGATTTACCGGATTTACCCTCGTGATGATGACGTTGCTTTGTCAGATACTCTACAGATTCATTTCTATGAGTCTTGTCCGTATCTCAAGT
TTGCTCATTTCACCACGAATCAAGCGATACTTGAGGCTTTTGCTACGGCGGACAAGGTTCATGTTATTGATTTAGGGCTTAATCATGGTTTACAATGGCC
GGCTTTGATTCAAGCTCTTGCTCTTCGTCCTAATGGTCCACCGGATTTTCGGTTAACCGGGATTGGTTCTTCGTTAACCGAAATTCAAGAAGTTGGTTGG
AAACTTGGTCAGCTTGCAAGTACAATTGGTCTCAATTTCGAGTTTAAGAGCATTGCTTTGAGTAATTTGTCCGATCTAAAACCGGAAATGCTAGATATCA
GACCCGGTTCAGAATCAGTGGCGGTTAACTCGGTTTTCAAGCTCCATCGCCTCTTAGCTCATCCCGGTTCGATCGATAAGTTTCTATCGATGATTAAGTC
AATCCGACCGAATATCATAACAGTGGTCGAGCAAGAAGCGAACCACAATGGTGCCTTTTTTCTCGACCGGTTCACAGAATCGCTACATTACTACTCGAGC
CTATTCGACTCGCTTGAAGGCCCGCCGAGCCAAGACCGAGTGATGTCGGAGTTATTCTTAGGAAGGCAGATACTAAACCTTGTGGCTTGTGAAGGGGAAG
ACCGGGTAGAGAGGCACGAGACGTTGAATCAGTGGAGAAACCGGTTCAGTTTGGAAGGATTTAAACCTGTTAATATCGGTTCGAATGCGTATAAGCAAGC
AAGCATGTTGTTGGCACTTTATGCTGGAGCTGATGGGTATAATGTGGAGGAAAATGAAGGTTGTTTGTTGCTCGGATGGCAAACTAGACCGCTTATTGCC
ACATCTGCATGGCGGATCAATCCAGTGGAATAA
>Bostr.19046s0061.1
ATGAAGAGAGGACATGGAGAAACGTGGGACCCACCACCTTCTCGTTCCGGTGAAGGTCCTTCAATGGTGGATAAGAAGAAGGCTGCGGATGACAACAACA
TGGATGATGAGCTTCTTGCTGTTCTTGGTTACAAGGTTCGATCTTCTGAGATGGCTGAAGTAGCACAGAAGCTTGAGCAGCTTGAGATGGTGTTGTCTAA
CGATGATGCTGGTTCTACTGTCTTAAACGAAACTGTTCATTACAACCCATCTGATCTCTCTACCTGGGTCGAGAGCATGCTCTCTGAGCTGAACAACCCG
GAGTCTTCGGATCTTGACCCGACCCGAAGTTGTGTGGATAGATCCGAATACGATCTCAGAGCAATTCCTGGTCTTTCTGCGTTTCCAAAGGAAGAAGAAG
AAGTCTTTGACGAGGTAGCTAGCAGCAAGAGGATCCGACTCGGATCCTGGTGCGAGTCGCCGGGTGAGTCAACTCGGTCTGTGGTGCTCGTTGACTCTCA
AGAGACCGGAGTTAGACTCGTCCACGCGCTAGTGGCGTGCGCTGAAGCGATTCAGCAGGAGAATCTAAACTTAGCCGACGCGCTCGTGAAGCGCGTAGGA
ACACTCGCTGCTTCTCAAGTCGGAGCTATGGGAAAAGTCGCTACTTATTTCGCCCAAGCCTTGGCTCGTCGGATTTACCGTGATTACACGGCGGAGACGG
ACGACGGCTCATTCGAAGAGGTTCTGCAGATGCACTTCTACGAATCTTGCCCTTACCTAAAATTCGCTCATTTCACGGCGAATCAAGCGATTCTAGAAGC
TGTCACGACGTCGCGTAGAGTTCACGTCATCGATTTAGGGCTTAATCAAGGGATCCAATGGCCAGCTTTAATGCAGGCCTTAGCGCTCCGACCCGGTGGA
CCTCCGTCGTTTCGTCTCACCGGAATCGGCCCACCGCAGACTGAGAATTCAGATTCGCTTCAACAATTAGGTTGGAAATTAGCTCAATTCGCTCAGAACA
TAGGCGTTGAATTCGAATTCAAAGGCTTAGCCGCTGAGAGTTTATCGGATCTAGAACCCGATATGTTCGAAACCCGACCCGAATCTGAAACCTTAGTGGT
TAATTCGGTTTTTGAGCTCCACCGGTTATTAGCTCGATCCGGTTCAATCGAAAAGCTTCTCGCCACGGTTAAGGCTATTAAACCGAGTATTATAACGGTG
GTTGAGCAAGAAGCGAACCACAACGGAATCGTCTTCTTGGATAGGTTCAACGAAGCGCTTCATTACTACTCGAGCTTGTTCGACTCGCTCGAAGATAGTT
ACAGTTTACCGAGTCAAGACCGAGTTATGTCAGAGGTGTATTTAGGGAGACAGATACTCAACGTTGTTGCGGCGGAAGGATCCGATCGGGTCGAGCGACA
CGAGACGTTGTCACAGTGGAGGATCCGGATGAAATCCGGTGGATTCGACCCGATTCATCTCGGATCTAGCGCGTTTAAACAAGCGAGCATGCTTTTATCG
GTTTTTGCTACCGGAGATGGTTACAGAGTTGAAGAAAATGACGGTTGTCTAATGCTTGGGTGGCAGACGCGACCACTTATCACAACCTCGGTGTGGAAAC
TCGCCGGAGCCGCTGAGTCGCGGCGGTAG
>Bol004667
ATGGCCTGTGCGGAAGCCGTGCAGAGCAGCAACTTGACTCTAGCGGAGGCTCTCGTTAAGCAGATTGGGTTCTTGGCCGTGTCTCAAGCCGGAGCCATGA
GGAAGGTCGCCACGTACTTCGCCGAAGCTCTCGCGCGGCGGATCTCCCGCCTCTCTCCGCCGCAGACTCAGATTGACCATTCTCTCTCCGATACTCTCCA
GATGCACTTCTACGAGACGTGCCCTTACCTCAAGTTCGCTCACTTCACGGCGAATCAAGCCATCCTCGAGGCTTTCGAAGGGAAGAAGAGAGTCCACGTC
ATCGATTTCTCGATGAACCAAGGGCTTCAGTGGCCCGCGCTTATGCAAGCCCTCGCGTTGAGAGAAGGAGGTCCTCCGAGTTTCAGGTTAACCGGAATTG
GTCCTCCCGCGGCGGATAACTCCGATCATCTCCACGAAGTTGGATGTAAGTTGGCTCAGCTCGCAGAGGCGATTCACGTCGAGTTTGAGTACCGTGGCTT
TGTTGCTAACAGCTTAGCCGATCTCGACGCGTCGATGCTTGAGCTTAGACCGAGCGAAACCGAATCTGTGGCGGTTAACTCCGTTTTCGAGCTCCACAAG
CTCCTAGGCCGTCCCGGTGGGATAGAGAAAGTCTTCGGCGTTGTGAAACAGATTAAACCGGTGATTTTCACGGTGGTTGAGCAAGAATCGAATCATAACG
GTCCGGTTTTCTTAGACCGGTTTACTGAATCGCTGCATTACTATTCGACCTTGTTTGATTCCTTGGAAGGAGCTCCGAGTAGCCAAGACAAAGTCATGTC
GGAAGTTTACTTAGGGAAACAGATTTGCAATCTGGTGGCTTGCGAAGGTCCGGACCGTGTCGAGAGACATGAGACACTGAGTCAATGGTCGAACCGGTTC
GGTTCGTCCGGTTTTGCGCCGGCGCATCTCGGGTCTAACGCGTTTAAGCAAGCGAGTACGCTTTTGGCTTTGTTTAATGGAGGCGAAGGTTATCGTGTGG
AGGAGAATAATGGGTGTTTGATGTTGAGCTGGCACACACGACCGCTCATAACAACCTCCGCTTGGAAGCTCTCGGCGGTGCACTGA
>Bol019798
ATGGGTAAGAAGCTAGAAGACGATAATAACATGGACGAGTTTCTATCTGCTTTAGGGTACAAGGTTCGATCTTCCGACATGGCGGATGTTGCACAGAAGC
TTGAGCAGCTTGAAGTGGTTCTTTCCAACGATGATGTCCTTGGCTCTAATGCATTAAACGACACCGTTCATTACAATCCCTCTGATCTCTCCAGCTGGGC
CGAGACCATGCTCTCGGAGCTTAACTACTACCCGCCTTCTCTGGATCTTGACCCGACCCGGATGTGCAATCTAACACCATTCTCAGATGACAACGAGTGT
TCCAGCACCAACAGCGAAAACAGCAGCAAGAGGATCAGACTCGGTCCCTGGTGTGACTCAAGCGAGTCAACTCGACCAGTGGTAATGCTCGGCGTTGACT
CGCAGGAGACCGGTGTCAGACTCGTCCAGGCGCTGGTGGCGTGCGCCGAGGCGGTCCAGCAGGAGAATCTGATCCTCGCCGACGCGCTTGTGAAACGCGT
GGGATCTCTCGCGGCTTCTCAGGCGGGAGCGATGGGGAAAGTCGCCACCTACTTCGCCGAAGCGCTCGCTCGTAGGATCTACCGGATCCGCCCTTCCTCC
GCCGCCGTTGATCCTTCTTTGGAAGAGATTCTCCAGATGCACTTCTACGAGTCCTGCCCTAACCTGAAGTTCGCGCATTTCACGGCCAACCAGGCGATTC
TAGAGGCAGTCGCGACGGCGCGTGGCGTACACGTAATCGATCTCGGGATAAACCAAGGGATGCAGTGGCCGGCGTTAATGCAAGCTCTGGCTCTCCGTCC
CGGAGGATCTCCGTCGTTCCGTCTCACCGGCGTTGGAGGTCCGTCGGAGGGAGATGGGATTCAGCAGTTAGGTTGGAAGCTAGCTCAGCTGGCTCAAGCC
ATCGGCGTTGAATTCGAATTCAAAGGCTTAACCGTAGAGAGGTTAACCGATCTCGAACCGGAAATGTTCGAGACCAGACCGGAATCGGAGACTCTGGTGG
TTAATTCGGTTTTTGAGCTCCATCCGCTTTTAGCTCGACCCGGTTCGATCGAAAAACTGTTAGCGACGGTTAAGGCGGTTAAACCGAGCATCGTGACGGT
GGTGGAACAAGAAGCGAACCATAACGGCGTCGTTTTCTTGGAGCGGTTCAACGAGGCGCTTCACTATTACTCTAGCTTGTTTGATTCGCTAGAGGACGGA
GTTATAATACCGAGTCAAGACCGAGTAATGTCGGAGGTTTACTTAGGGAGGCAGATCCTGAACGTGGTGGCTGCTGAAGGAACCGATCGGATCGAGCGGC
ACGAGACGCTGGATCAGTGGCGGAAGCGGTTGGGATCCGCCGGGTTTGACCCGGTTAGTCTCGGATCAGACGCGTTTAAGCAAGCGAGTTTGTTGCTGGC
GCTATCCGGCGGCGGAGATGGGTTTAGGGTCGAGGAGAATGACGGAAGTCTAATGCTTGCGTGGCAGACGAAACCGCTTATTGCTGCTTCGGCGTGGAAA
GTCAGCGACGTCACGGCGGAGCGGCGGCGGTAG
>Bol028777
ATGAAGAGAGGACATGGAGAAACGTGGGACCCAGCACCACAATCCCAACAACCGTCTGGCTCCTGTGAAGGTTCTTCAATGGCGGATAACATCAAGGGCA
AGATGGCTGATGACAGCAACATGGACGAGCTTCTCGAAGTTCTTGGCTACAAGGTTCGGTCTTCCGAAATGGCTGAAGTAGCGCAGAAGCTTGAGCAGCT
TGAGATGGTGTTGTCTAACGATGACGTTGGTTCCACTGTCTTAAACGACACCGTTCACTATAACCCTTCTGATCTCTCTAACTGGGTCGAGACCATGCTC
TCCGAGCTCAACAACCCGGAATCCTCGGATCTTGACCCGACCCGGATTTGCGAGGATAGGTCGGAGTACGGTCTGAGCGCCATTCCTGGTCTCTCGGCGT
TTCCTAAGGCGGAGGAAGGTGCTGACGAGGAAGCTAGCAGCAAAAGGATCCGACTCGAATCAGTCGGATCCTGGGGAGAGTTGACTCGCCCTGTTGTGGT
CGTTGACTCTCAAGAAACCGGAGTTAGACTAGTTCACGCGCTGGTGGCGTGCGCGGAGGCGATTCAGCAACAAGATCTTAACTTAGCGGACGCGCTCGTA
AAAAGCGTGGGGACACTCGCGGCTTCTCAAGCTGGAGCCATGGGGAAAGTCGCTACTTACTTCGCCCAAGGCTTGGCGCGTCGGATTTACGCAGCAGACC
TCTCGGGCGGTTCCTCTGTGGGCCCCTCGTTCGAAGAGGCTTTGCAGATGCACTTCTACGAGTCTTGCCCTTACTTAAAGTTCGCTCACTTCACGGCGAA
CCAAGCCATCCTCGAATCCGTTACGACGGCGCGTAGAGTCCACGTGATCGACCTCGGGCTCAACCAAGGGATGCAATGGCCGGCGTTGATGCAGGCCTTA
GCGGTTAGACCCGGCGGACCTCCGTCGTTTCGTCTCACCGGAGTCGGACCGCCGCAGACGGAGAGCTCGGACTCGCTTCAGCAGCTAGGCTGGAAGTTAG
CTCAGTTCGCTCAGGCGATCGGCGTCGAGTTCGAGTTCAAAGGCTTAGCGGCGGAGAGTTTATCGGATCTCGAGCCGGAGATGTTCGAGACCCGGCCCGA
ATCGGAAACATTAGTGGTTAACTCGGTTTTCGAGCTCCACAAGCTATTAAACCGGTCCGGTTCAGTCGAGAAGCTTCTAACCACCGTAAAGACCGTGAAG
CCGAGTATTGTTACTACGGTGGAGCAAGAAGCGAACCACAACGGCGTCGTTTTTCTCGATAGGTTCAACGAAGCGCTTCACTACTACTCGAGCTTGTTCG
ACTCGCTGGAAGACAGTTACACCTTACCGAGCCAAGACCGAGTCATGTCGGAGGTTTACTTAGGGAGACAGATAGTTAACGTGGTGGCGGCGGAAGGAAC
CTATCGGGTCGAGAGGCACGAGACGCTGGCGCAGTGGAAAGTCCGGATGGGATCCGTCGGGTTTGACCCGGTTCCTCTCGGATCCAGCGCGTTTAAGCAA
GCGAGTATGCTCTTATCGGTTTTCGCCGGGGGAGATGGATACAGAGTTGAGGAGAACGACGGGTGTTTGATGCTAGGGTGGCAGACGAGGCCACTTATTG
CCACGTCGGCGTGGAAACTTGCCGGAGCGTAG
>Brara.I02029.1
ATGAAGAGAGATCTCCATCAGTTTCAAGGTCCTCCCGATACTAGATTCCCCAACCACGGGACAGCGAACACCGGTTCCTCTTCTAAAGACAAGATGATGA
TGGTCAAGGAAGAAGAAGACGGTGGAAACATGGATGAGCTTCTCGCTGTGTTGGGTTACAAGGTGAGGTCGTCCGAGATGGCCGAGGTTGCGTTGAAGCT
AGAGCAGTTAGAGACCATGATGGGTAACGTTCAAGAAGACGGTTTATCTAATCTCGCGACGGATACTGTTCACTACAACCCCTCGGAGCTTTACTCGTGG
CTTGATAACATGCTCACCGAGTTTAACCCGCCGCCGCCGGAGATAAACAACTCGTTTCTCGCCGGAGCTGGTGGTTCCGATTACGACCTCAAAGCCATTC
CTGGAAACGCGATTTACGCGAGATCCGACCAGTTCGCGATAGATTCTTCCTCCTCGTCGAACCAAGCTGGTGATAACAGTCAGAGCACCAAGCGTCTTAA
GTCATGCTCGAGCCCTGATTCGTTGGTTACAGGAACAACGGTAACAACCACAACTACTGAGTCAACTCGGTCTGTAGGCCTGGCAGCTGAGTCAACTCGG
TCCATGGTCCTGGTGGACTCGCAAGAGAACGGTGTGCGTCTGGTCCACGCGCTCATGGCCTGCGCGGAAGCAATCCAGAACAACGATTTGTCCATAGCGG
AAGCTCTGGTGAAGCAGATTGGATTCTTGGCCGTGTCTCAAGCCGGAGCCATGAGGAAAGTGGCGACGTACTTCGCCGAAGCCCTCGCGCGGCGGATCTA
CCGCCTCTCTCCGCCGCAGACTCAGATCGATCACTCTCTCTCCGACACGCTCCAGATGCACTTCTACGAGACGTGCCCTTACCTCAAGTTCGCTCACTTC
ACGGCCAACCAAGCCATCCTCGAGGCTTTCGAAGGGAAGAAGAGAGTCCACGTCATCGACTTCTCCATGAATCAAGGCCTGCAATGGCCGGCGCTTATGC
AAGCCCTTGCGTTGAGAGAAGGTGGTCCTCCTGTTTTCCGGTTAACCGGGATTGGTCCTCCGGCGGCGGATAACTCCGACCATCTCCATGAGGTTGGGTG
TAAGTTAGCTCAGCTCGCGGAAGCGATTCACGTGGAGTTTGAGTATCGTGGCTTCGTGGCTAATAGCTTGGCCGATCTCGATGCTTCGATGCTTGAGCTT
AGACCGAGTGAGATCGAAGCTGTGGCGGTTAACTCTGTTTTCGAGCTACACAAGCTCCTTGGCCGTACCGGTGGGATAGAGAAAGTTCTCGGCGTGGTGA
AACAGATTAAACCGGTGATTTTCACGGTGGTTGAGCAAGAATCGAGTCATAACGGTCCGGTTTTCTTAGACCGGTTTACTGAATCGCTGCATTACTATTC
GACGTTGTTTGATTCCTTGGAAGGTGTTCCCAGTAGCCAAGACAAGGTTATGTCGGAAGTTTACTTAGGGAAACAGATTTGCAATCTCGTGGCTTGTGAA
GGACCAGACCGGGTGGAGAGACACGAGACGCTGAGTCAATGGGCTAACCGGTTCGGTACGTCCGGTTTTGCGCCGGCACATCTCGGGTCTAACGCGTTTA
AGCAAGCGAGTATGCTTTTGGCTTTGTTTAACGGCGGCGAAGGTTATCGTGTGGAGGAGAATAATGGGTGCTTGATGTTGGGTTGGCATACTCGGCCGCT
GATAACAACCTCCGCTTGGAAGCTCTCGGCGGCGCACTGA
>Brara.E03510.1
ATGAAGAGAGGACATGGAGAAACGTGGGATCCAGCACCACAATCCCAACAACCGTCTGGCTCCTGTGAAGGTTCTTCTTCAGTGGTGGATAACATCAAGG
GTAAGATGGCGGACGACAGCAACATGGACGAGCTTCTCGAAGTTCTTGGCTACAAGGTTCGGTCTTCCGAAATGGCTGAAGTAGCGCAGAAGCTCGAGCA
GCTTGAGATGGTGCTGTCTAATGATGACGTTGGTTCCACTGTCTTAAACGACACCGTTCACTATAACCCGTCTGATCTCTCTAACTGGGTCGAGACCATG
CTTTCCGAGCTCAACAACCCGGAACCCTCGGATCTTGACCCGACCCGGATTTGCGAGGATAGGTCTGAGTACGGTCTGAGCGCCATTCCTGGTCTCTCGG
CGTTTCCCAAGGCGGAGGAAGGTGCTGAGGAGGAAGCTAGCAGCAAAAGGATCCGACTCGAATCAGTCGGATCCTGGGGAGAGTTGACTCGCCCTGTTGT
GGTCGTTGACTCTCAAGAAACCGGAGTTAGACTAGTCCACGCGCTGGTGGCCTGCGCTGAGGCGATTCAGCAACAAGATCTCAACTTAGCAGACGCGCTC
GTAAAAAGCGTGGGGGCACTCGCGGCTTCTCAAGCTGGAGCCATGGGGAAAGTCGCTACTTACTTCGCACAAGGCTTGGCGCGTCGGATTTACGCGGCAG
ACCTCTCAGGTGGTTCCTCTGTGGGCCCCTCGTTCGAAGAGGCTTTGCAGATGCACTTCTACGAGTCTTGCCCTTACTTAAAGTTCGCTCACTTCACGGC
GAACCAAGCCATCCTCGAAGCCGTTACGACGGCGCGTAGAGTCCACGTGATCGACCTCGGGCTCAACCAAGGGATGCAATGGCCGGCGTTGATGCAGGCC
TTAGCGGTTAGACCCGGCGGACCTCCGTCGTTTCGCCTCACCGGAGTCGGACCGCCGCAGACGGAGAGCTCGGACTCGCTTCAGCAGCTAGGTTGGAAGC
TAGCTCAGTTCGCTCAGGCGATCGGCGTCGAGTTCGAGTTCAAAGGCTTAGCGGCGGAGAGTTTATCTGATCTCGAACCGGAGATGTTCGAGACCCGGCC
CGAATCGGAAACATTAGTGGTTAACTCGGTTTTCGAGCTCCACAGGCTGCTAAACCGGTCCGGTTCAGTCGAGAAGCTTCTAACCACGGTGAAGACCGTG
AAGCCGAGTATTATTATTATGGTGGAGCAGGAAGCGAACCACAACGGCGTCGTTTTTCTCGATAGGTTCAACGAAGCGCTTCACTACTACTCGAGCTTGT
TCGACTCGCTGGAAGACAGTTACACCTTACCGAGCCAAGACCGAGTCATGTCGGAGGTTTACTTAGGGAGACAGATAGTTAACGTGGTGGCGGCGGAAGG
AACTGATCGGGTCGAGAGGCACGAGACGCTGGCGCAGTGGAAAGTCCGAATGGGGTCCGTCGGGTTTGACCCGGTGCCGCTCGGATCCAGCGCGTTTAAG
CAAGCGAGCATGCTCTTATCGGTTTTCGCCGGGGGAGATGGATACAGAGTTGAGGAGAACGACGGGTGTTTGATGTTGGGGTGGCAGACGAGGCCACTTA
TTGCCACGTCGGCGTGGAAACTCGCCGGAGCGTAG
>Brara.B01655.1
ATGAAGAGAGAGCATGGTCACCGGGAAACCTCATCTGTAAAAGCCGGGAGCTCATCAATGACGGCCAATAAAGAAGAAGCCGGCGGATTCGACGAGCTTC
TTGTGGTTTTGGGTTACAAAGTCCGATCTTCCGACATGGCTGACGTGGCACATAAGCTTGAGCAGTTAGAGATGGTTCTTGACGATGGAAACTCGCATCT
TTCCGACGATACTGTTCATTACAATCCTTCTGATCTCTCTGGATGGGTCGATAGCTTGCTCTTTGATCTTAACCCTACCTGTGATCAAGTCATACCCGAC
CAAGATTCTGAGTACGAACTCAGTGCCATTCCTGGCTCTGCAGCGTATCCACGTGGCAAAAGGACGAGAACAGGATCCGATTCTTCGACAACAAGGTCTA
TGGTTGTTTTGGATTCTCAAGAAACGGGCGTGCGTTTAGTACACGCGCTTTTGGCTTGCGCGGAGGCGGTTCAACAGAACAACCTGAAGCTAGCTGACGT
GCTCGTTAAGCACGTGGGCTTGCTCGCCTCGTCACAAGCCGGTGCGATGAGGAAAGTCGCGACGTACTTCGCTGAAGGGCTGGCGAGGAGGATTTACCGG
ATTTACCCTCGTGATGACGTCGGTTTATCGTCATTTTCGGACACTCTTCAGATACATTTCTACGAGTGTTGTCCGTATCTCAAGTTCGCTCACTTCACGG
CGAACCAAGCGATACTTGAGGCGTTTGCTACGGCTGAGAAGGTCCACGTTATTGATTTAGGGATTAACCAAGGCTTGCAATGGCCGGCTCTTATTCAAGC
TCTAGCTCTCCGTCCAGGTGGTCCACCAGATTTTCGGTTAACCGGAATTGGTTCTTCGTTAACCGGCCAGTCGATTCAAGAAGTTGGATGGAAACTTGGC
CAGCTTGCTAATGCAGTTGGTGTGAATTTCGAATTCAAGAGCATTGTCTTGAATAGTTTATCTGATCTTAAACAGGAAATGCTTGAGATTCGAACAGGTT
CAGAATCCATAGCGGTTAACTCGGTTTTTGAGCTCCATCGCCTCTTGGCTCATCCCGGTTCAATCGATAACATTCTGTTAACCATCAAGTCGATTAAACC
AGACATCATAACTGTAGTCGAGCAAGAAGCGGACCACAACGGGGCCGTTTTCTTCGACCGGTTTACCGAGTCGCTACATTACTACTCTAGCTTATTCGAC
TCACTAGAAGGCCCTCCAAGTCAAGACCGAGTGATGTCTGAGCTCTACTTAGGACGACAGATATTGAACCTAGTGGCCTGCGAAGGGGAGGACCGGGTTG
AGAGACACGAGACACTGGCTCAGTGGAGAAACAGGTTCACTATGGGAGGATTTAAATCGGTTAGTATTGGTTCGTATGCGTATAAGCAAGCGAGCATGTT
GTTGGCCCTTTATGCTGGAGCTGATGGGTATAAGGTGGAAGAAAATGAAGGTTGTTTGTTACTTGGATGGCAAACACGACCACTAATCGCTACATCTGCG
TGGCGTTTCAATCGTGTGGAATAA
>Brara.J01802.1
ATGAAGAGAAGCCATCAAGAAACTTCTGTAGAAGAAGCTCATTCAATAGGTAAGAAGCTAGAAGACGATAATAACATGGACGAGTTTCTATCTGCTTTAG
GGTACAAGGTTCGATCTTCCGACATGGCGGACGTCGCACAGAAGCTCGAGCAGCTTGAAGTTGTTCTGTCCAACGATGATGTTCTTGACTCTAATGCATT
AAACGACACCGTTCATTACAATCCCTCTGATCTCTCCAGCTGGGCCGAGACCATGCTCTCGGAGCTTAACTACTACCCGCCTTCTCTGGATCTTGACCCG
ACCCGGATGTGCAACCTAACACCATTCTCAGATGACAACGAGTGTTCCAGCACTACCAGCGACAACAGCAGCAAGAGGATCCGACTCGGTCCCTGGTGTG
ACTCAAGCGAGTCAACTCGACCCGTGGTAATGCTCGGCGTTGACTCGCAGGAGACAGGAGTCAGACTCGTCCAGGCCCTGGTGGCGTGCGCCGAGGCGGT
CCAGCAGGAGAATCTGATCCTCGCCGACGCGCTCGTGAAACGCGTGGGATCACTCGCGGCTTCTCAGGCGGGAGCGATGGGGAAAGTCGCCACCTACTTC
GCCGAGGCGCTCGCTCGTCGGATCTACCGGATCCGCCCTTCCTCCCCCGCCGTTGATCCTTCTTTCGAAGAGATTCTCCAGATGCACTTCTACGAGTCGT
GCCCTTACCTGAAGTTCGCGCATTTCACGGCCAATCAAGCCATTCTAGAAGCAGTCGCGACGGCGCGTGGCGTCCACGTAATCGATCTCGGGATAAACCA
AGGGATGCAGTGGCCGGCGTTAATGCAAGCTCTAGCTCTCCGTCCCGGAGGTTCTCCGTCGTTCCGTCTCACCGGCGTTGGAGGTCCGTCGGAGGGAGAT
GGGATTCAGCAGTTAGGTTGGAAGCTAGCTCAGCTGGCTCAAGCCATCGGCGTTGAATTCGAATTCAAAGGCTTAACCGTAGAGAGGTTAACCGATCTCG
AACCGGAAATGTTCGAGACCAGACCGGAATCGGAGACGTTAGTGGTTAATTCGATTTTCGAGCTCCATCCGGTTTTAGCTAAACCCGGTTCGATTGAAAA
GCTGTTAGCTACTGTTAAGGAGGTTAAACCGAGCGTCGTAACGGTTGTGGAACAAGAAGCGAACCACAACGGCGTCGTTTTCTTAGAACGGTTTAACGAG
GCGCTTCACTACTACTCGAGCTTGTTCGACTCGCTCGAGGACGGAGTTATAATACCGAGTCAAGACCGAGTAATGTCGGAGGTTTACTTAGGGAGACAGA
TCCTGAACGTGGTGGCTGCTGAAGGAACCGATCGGATCGAGCGGCACGAGACGCTGGATCAGTGGCGGAAACGGATGGGATCCGCCGGGTTTGACCCGGT
TAGTCTCGGATCAGACGCGTTTAAGCAAGCGAGTTTGTTACTGGCGCTATCCGGCGGTGGAGATGGGTATAGAGTGGAGGAGAACGACGGAAGTTTAATG
CTTGCGTGGCAGACGAAACCGCTTATTGCTGCGTCGGCGTGGAAAGTCAGCGACGTCACGGCGGAGTGGCGGCGGTAG
>Cagra.0463s0002.1
ATGAAGAGAGAGCACAACCACCGTGAATCATCCGCCGGAGAAGGTGGGAGTTCACCAATGACGACGGTGATTAAGGAAGAAGCTGCCGGAGTTGACGAGC
TTTTGGTTGTTTTAGGTTACAAGGTTCGTTCTTCCGACATGGCTGACGTGGCACACAAGCTTGAACAGTTAGAGATGGTTCTTGGCGATGGAATCTCGAA
TCTTTGTGATGAAACTGTTCATTACAACCCATCTGATCTCTCTGGTTGGGTTGAGAGCATGCTCTCGGATCTTGACCCGACCCGGAGTCAGGAGAAACCC
GGCTCCGAGTACGATCTCAGAGCTATCGCTGGCTCTGCAGTGTACCCACGTGAGGAGCACGTGAGCCGTCGGAGTAAGAGGACGAGAGTTGAACCGGAGA
TGTCCACGACGCGCTCTGTGGTTGTTTTGGATTCTCAAGAAACTGGAGTGCGTTTGGTCCACGCGCTTTTAGCTTGTGCTGAAGCTGTTCAACAGAACAA
CCTGAAGTTAGCCGACGCGCTTGTGAAGCACGTGGGGTTACTCGCGTCTTCTCAAGCTGGTGCTATGAGGAAGGTCGCGACTTACTTCGCTGAAGGGCTA
GCGAGGAGGATATACCGGATTTACCCTCGTGATGATGACGTTGCTTTGTCGGATACATTACAGATTCACTTCTACGAGTCTTGTCCGTATCTCAAGTTCG
CTCACTTCACGGCGAATCAAGCGATACTTGAGGCTTTTGCTATGGCTGATAAGGTTCATGTTATTGATTTGGGACTTAACCATGGTTTACAATGGCCGGC
TTTGATTCAAGCTCTTGCTCTTCGTCCTAATGGTCCACCGGATTTTCGATTAACCGGGATCGGTTATTCGTTAACCGAACTTCAAGAAGTTGGTTGGAAA
CTTGGTCAGCTTGCCAGTACAATTGGTGTCAATTTCGAGTTTAAGAGCATTGCTTTGAATAATTTGTCCGATCTTAAACCGGAAATGCTAGACATTAGAT
CCGGTTCAGAATCAGTGGCGGTTAATTCGGTTTTCGATCTTCATCGTCTCTTAGCCCACCCCGGTTCGATTGATAAGTTTCTATCCACGATACAATCAAT
CCGACCGGATATCATGACTATAGTCGAGCAAGAAGCGAACCATAACGGTTTGGTTTTCCTCGACCGGTTCACGGAGTCTCTACATTACTACTCAAGCTTA
TTCGACTCGCTCGAAGGCTCCCCGAGCCAAGATCGAGTAATGTCAGAGTTGTTCTTAGGACGGCAGATACTAAACCTTGTGGCTTGTGAAGGGGAAGACC
GGGTGGAAAGGCACGAGACGCTAAATCAGTGGAGAAACCGATTCGGTTCAAGAGGATTTAAACCGGTTAATATCGGTTCGAATGCGTATAAGCAAGCAAG
CATGTTGTTGGCACTTCATGCTGGAGCTGATGGATACAGTGTGGATGAGAATGAAGGTTGTTTGTTGCTTGGATGGCAAACTCGACCACTTATCGCAACA
TCTGCGTGGTCATTGTGA
>Cagra.2235s0013.1
ATGAAGAGAGATCTTCATCAATACCAAGGTCCCAACGCCACTCACGGGACTTGTTCTTCATCCTCACCTCTGTCTAAAGACAAGATGATGATGGTCAAGG
AAGAAGAAGACGGTAATAACATGGACGAGCTCCTCGCTGTCTTAGGTTACAAGGTTAGGTCATCGGAGATGGCTGAGGTCGCTTTGAAACTCGAGCAGTT
AGAGACGATGATGGGGAATGTTCAAGAAGATGGCTTATCTCATCTCGCCACTGACACGGTTCATTACAATCCATCGGAGCTTTACTCTTGGCTTGATAAT
ATGCTTACGGAGCTTAATCCTCCTCCTCCTCCTCCTCCTTCTTCTTTAGATCCGATTCTGATTGATAACAACTCCTTCCTCTCCACCGCCGGAGATTCTT
CTACTATTACCTCCATCGGCGGCGGCTTTCCGGCTTCTGATTATGACCTCAAAGTGATTCCTGGAAACGCGATTTATCAGCAGAGATCTCAATTCGCGAT
TGATTCTTCTTCTTCTTCGAGTAATCATAACAAGCGTTTGAAGTCATGCTCCAGCCCTGATTCGATGGTTACCTCCACCTCCACCACGGCTATGCAGATT
GGTGGAGTCATAGGCACGACGGTGACAACCACGACTACGACGGCGGCTGAGTCAACTCGTTCTGTTATCCTGGTTGACTCGCAGGAGAACGGTGTTCGTC
TTGTCCACGCGCTCATGGCTTGTGCTGAAGCTGTGCAGCAGAACAATCTCACTCTAGCGGAGGCTCTGGTGAAGCAAATCGGATGCTTAGCTGTCTCTCA
ATCTGGAGCTATGAGGAAAGTTGCGACTTATTTCGCCGAAGCTCTCGCACGGCGGATCTACCGTCTCTCTCCGCCGCAGAATCAAATCGACCATTCTCTT
TCCGATACTCTTCAGATGCACTTCTACGAGACTTGTCCTTATCTCAAATTCGCTCACTTTACGGCGAATCAAGCTATTCTTGAAGCCTTCCAAGGTAAGA
AGAGGGTTCACGTCATCGATTTCTCCATGAACCAAGGTCTTCAATGGCCTGCGCTTATGCAAGCTCTTGCTCTCCGGGAAGGAGGTCCTCCTGTTTTCCG
GTTAACCGGGATCGGTCCTCCGGCGCCGGATAATTCCGATCATCTCCACGAAGTTGGATGTAAATTAGCTCAGCTTGCGGAGGCCATTCACGTCGAGTTC
GAATACCGTGGATTCGTCGCTAACAGCTTAGCCGATCTTGATGCGTCGATGCTTGAACTTAGACCGAGTGAAGTTGAATCTGTTGCGGTGAACTCTGTTT
TCGAGCTCCATAAGCTCCTAGGTCGTCCCGGCGGGATAGAGAAAGTCCTCGGCGTTGTGAAGCAGATTAAACCGGTGATTTTCACGGTGGTTGAGCAAGA
ATCGAACCACAACGGACCGGTTTTCTTAGACCGGTTTACTGAATCGCTGCATTACTATTCGACTCTGTTTGATTCCTTGGAAGGAGTTCCGAGCAGCCAA
GACAAAGTGATGTCTGAAGTGTACTTGGGGAAACAGATTTGCAACCTCGTGGCTTGTGAAGGTCCTGACCGCGTGGAGCGACACGAAACGCTGAGTCAAT
GGGGAAACCGGTTCGGTTCGTCCGGTTTTGCGCCGGCACATCTTGGGTCTAACGCCTTCAAGCAGGCCAGTATGCTTCTGTCTGTGTTCAATAGTGGCCA
AGGTTATCGTGTGGAGGAGAACAATGGATGTTTGATGTTGGGATGGCATACTCGGCCGCTCATTACCACCTCAGCTTGGAAACCCTCGGCGGCGCACTGA
>Cagra.6170s0019.1
ATGAAACGAACCCATCAAGAAACGTCTGTAAAAGAAGAAGCTCTTTCAATGTCCGATTATGGCAAGAATCTTGAAGGTACCATTGGTTGTGGTGGTGGTG
GAGACGATAACATAGACGAGCTTCTCTCTGTTTTAGGGTACAAGGTTCGATCATCTGACATGGCGGATGTTGCACAGAAGCTTGAACAGCTTGAAATGGT
GTTGACCAACGATAGTGATGATGTTGTTGGCTCTTCTTATAATTTCTTAAACGACACGGTTCATTACAACCCTTCTGATCTCTCCGGATGGGCTCAGACC
ATGCTCTCCGAGCTCAACTATTACCCGGATCTTGACCCGACGACCCGGATTTGCGATCTGCGACCAATCACAGACGATGACGATTGTTGCAGTAGCTATA
GCAACAGCAGCAAGAGGGTTCGACTCGGTCCTTGGTGTGACTCTGTTAGCAGCGAGTCAACTCGTTCCGTGGTGCTTATCGAAGAGACCGGAGTCAGACT
CGTCCAAGCGCTAGTGGCCTGCGCCGAAGCGGTCCACCAGGAGAATCTTAGCCTCGCGGACGCTCTGGTGAAGCGCGTGGGATCACTCGCGGCTTCTCAG
GCCGGAGCAATGGGAAAAGTCGCCACCTACTTCGCCGAAGCTCTAGCTCGTCGGATTTACAGGATCCACCCTTCTTCCGCCGCCATTGATCCTTCTTTCG
AAGAATTGCTTCAGATGAACTTCTACGACTCGTCTCCTTATCTCAAATTCGCACATTTCACGGCCAACCAAGCGATTCTGGAAGCTGTTACGATGGCGCG
TAGCGTGCACGTAATCGATCTAGGCTTAAATCAAGGGATGCAGTGGCCGGCGTTAATGCAAGCGTTAGCTCTCCGAGCAGGTGGTCCACCGTCGTTTCGT
CTCACCGGCGTTGGTGGTCCGTCGAATCGTGAAGGGATTCAAGAGTTAGGTTGGAAGCTAGCTCAGCTGGCTCAAGCCATCGGCGTCGAATTCGAATTCA
ATGCTCTAACGACGGAGAGATTATCCGATCTCGAACCGGATATGTTCGAAACCCGTCCCGAATCAGAGACTCTAGTGGTTAATTCGATTTTCGAGCTACA
TCCGGTTTTAGCTCAACCCGGTTCGATCGAAAAGCTGTTAGCTACGGTTAAAGCGGTTCAACCGAGCATTGTAACTGTGGTTGAGCAAGAAGCGAACCAT
AACGGCGCCGTTTTCTTAGACCGGTTCAACGAAGCGCTTCATTATTACTCGAGCTTGTTCGACTCACTCGAGGATAGTGTTGTGATACCGAGTCAAGACC
GGGTCATGTCGGAGGTTTACTTAGGGAGACAGATTCTGAACGTGGTGGCGGCGGAAGGAACCGATCGGATCGAACGGCACGAAACGCTGGCTCAGTGGCG
GAAACGAATGGGATCCGCCGGGTTCGTCAAGGTAAATCTCGGATCAGACGCATTTAACCAAGCGAGTTTGTTACTGGCGATATCTGGCGGCGGAGATGGA
TATAAAGTGGAGGAAAATGACGGTAGCCTAATGCTTGCGTGGCAGACGAAACCGCTCATCGCAGCATCGGCTTGGAAACTCGCGGTGGAGCTGCGGCGGT
AG
>Cagra.2098s0043.1
ATGAAGAGAGGACATGGCGAAACAACTTGGGACCCGCCACCTTCTCGCTGTTCCGGTGAAGGTCCTTCAATGGCGGTGGTCGTGGATAACAACAACAAGA
AGTCTACTGCTGATGACAACAACAACAACATGGACGATGAGCTTCTTGCTGTTCTTGGCTACAAGGTTCGATCTTCTGAGATGGCTGAAGTCGCACAGAA
GCTTGAGCAGCTCGAGATGGTTTTGTCTAACGATGACGTTGGCTCTACTGTCTTAAACGACACTGTTCATTACAACCCATCTGATCTCTCTAACTGGGTC
GAGACCATGCTCTCCGAGCTTAACAACCCAGCTTCTTCCGATCTCGACCCGACCCGAACTTGTGTAGATAGATCCGAATACGATCTCAGGGCTATTCCTG
GCCTCTCTGCGTTTCCAAAGGAAGAACAACAAGTCTTTGACGACGAAGAAGCTAGCAGCAAGAGGATCCGACTTGGAGAACCCTATTGCGAGTCAGCGGG
TGAGTCAACTCGTTCTGTGGTGCTCGTTGACTCTCAAGAGACCGGAGTCAGACTCGTCCACGCGCTTGTGGCGTGCGCTGAGGCGGTCCAGCAGGAGAAT
CTCAGCTTAGCCGACGCGCTCGTGAAACGCGTGGGAACACTCGCAGCTTCTCAAGCCGGAGCCATGGGCAAAGTCGCTTCCTATTTCTCCCAAGCCCTGG
CTCGTCGGATTTACCATGGTTACAACGCGGCGGAGACGGACGGCTCACTCGAAGAGGTTCTTCAGATGCACTTCTACGAGTCTTGCCCTTACCTCAAATT
CGCTCACTTCACGGCCAACCAAGCCATACTCGAAGCTGTCACGACGTCCCGTAGAGTTCACGTCATCGATTTAGGGCTTAATCAAGGGATGCAATGGCCT
GCTTTGATGCAAGCCTTAGCTCTCCGACCCGGTGGACCTCCGTCGTTTCGTCTCACCGGAGTCGGACCACCGCAGACCGAGAATTCGGATTCCCTTCAAC
AGTTAGGTTGGAAATTAGCTCAATTCGCTCAGAACATCGGCGTCGAATTCGAATTCAAAGGCTTAGCCGCTGAGAGTTTATCGGATCTAGAACCGGAAAT
GTTCGAAACCCGACCCGAATCAGAAACCGTTGTGGTTAATTCGGTATTTGAGCTCCACCGGTTATTAGCTCGATCCGGTTCAGTCGAAAAGCTTCTCGAT
ACGGTTAAGGCTGTTAAACCGAGTATTGTGACGGTGGTCGAGCAAGAAGCGAACCACAACGGAGTCGTCTTCCTCGATAGGTTCAACGAAGCGCTTCATT
ACTACTCGAGCCTTTTCGACTCGCTGGAAGACAGTTACAGTCTACCGAGTCAAGACCGAGTTATGTCGGAGGTGTATTTAGGGAGACAGATACTCAACGT
AGTTGCGGCGGAAGGGTACGATCGGGTGGAGCGACACGAGACGTTCCCACAGTGGAAAAACCGGATGAGATCCGGTGGATTTGACCCGGTTAATCTCGGA
TCTAGCTCGTATAAACAAGCGAGCATGCTCTTATCGGTGTTTGCTACGGGAGATGGATACAGAGTTGAAGAAAACGACGGTTGTCTAATGCTTGGGTGGC
AGACAAGACCGCTCATCACAACGTCGGCGTGGAAACTCGCTGAGTCGCGGCGGTAG
>Carubv10003592m
ATGAAACGAACCCATCAAGAAACGTCTGTAAAAGAAGAAGCTCTTTCGATGTCCGATTATGGCAAGAATCTTGAAGGTACCATTGGTTGTGGTGGTGGTG
GAGACGATAACATAGACGAGCTTCTCTCTGTTTTAGGGTACAAGGTTCGATCATCTGACATGGCGGATGTTGCACAGAAGCTTGAACAGCTTGAAATGGT
GTTGACCAACGACAGTGATGATGTTGTTGGCTCTTCTTATAATTTCTTAAACGACACGGTTCATTACAACCCTTCTGATCTCTCCGGATGGGCTCAGACC
ATGCTCTCCGAGCTCAACTACTACCCGGATCTTGACCCGACGACCCGGATTTGCGATCTGCGACCAATCACAGACGATGACGATTGTTGCAGTAGCTATA
GCAACAGCAGCAAGAGGGTTCGACTCGGTCCTTGGTGTGACTCTGTTAGCAGCGAGTCAACTCGTTCCGTGGTGCTCATCGAAGAGACCGGAGTCAGACT
CGTCCAAGCGCTAGTGGCCTGCGCCGAAGCGGTCCACCAGGAGAATCTTAGCCTCGCGGACGCTCTGGTGAAGCGCGTGGGATCACTCGCAGCTTCTCAG
GCCGGAGCAATGGGAAAAGTCGCCACCTACTTCGCCGAAGCTCTAGCTCGTCGGATTTACAGGATCCACCCTTCTTCCGCCGCCATTGATCCTTCCTTCG
AAGAATTGCTTCAGATGAACTTCTACGACTCCTCTCCTTACCTCAAATTCGCACATTTCACGGCCAACCAAGCGATTCTAGAAGCTGTCACGGTGGCGCG
TAGCGTGCACGTAATCGATCTAGGCTTAAATCAAGGGATGCAGTGGCCGGCGTTAATGCAAGCGTTAGCTCTCCGAGCAGGTGGTCCACCGTCGTTTCGT
CTCACCGGCGTTGGTGGTCCGTCGAATCGTGAAGGGATTCAAGAGTTAGGTTGGAAGCTAGCTCAGCTGGCTCAAGCCATCGGCGTCGAATTCGAATTCA
ATGCTCTAACGACGGAGAGATTATCCGATCTCGAACCGGATATGTTCGAAACCAGACCCGAATCAGAGACTCTAGTGGTTAATTCGATTTTCGAGCTACA
TCCGGTTTTAGCTCAACCCGGTTCGATCGAAAAGCTGTTAGCTACGGTTAAAGCGGTTCAACCGAGCATTGTAACTGTGGTTGAGCAAGAAGCGAACCAT
AACGGCGCCGTTTTCTTAGACCGGTTCAACGAAGCGCTTCACTATTACTCGAGCTTGTTCGACTCACTCGAGGATAGTGTTGTGATCCCGAGCCAAGACC
GGGTCATGTCGGAGGTTTACTTAGGGAGACAGATTCTGAACGTGGTGGCGGCGGAAGGAACCGATCGGATCGAACGGCACGAAACGCTGGCTCAGTGGCG
GAAACGAATGGGATCCGCCGGGTTCGTCAAGGTAAATCTCGGATCAGACGCATTTAACCAAGCGAGTTTGTTACTGGCGATATCTGGCGGCGGAGATGGA
TATAAAGTGGAGGAAAATGACGGTAGCCTAATGCTTGCGTGGCAGACGAAACCGCTCATCGCTGCATCGGCTTGGAAACTCGCGGCGGAGCTGCGGCGGT
AG
>Carubv10020171m
ATGAAGAGAGAGCTCAACCACCGTGAATCATCCGCCGGAGAAGGTGGGAGTTCACCAATGACGACGGTGATTAAGGAAGAAGCTGCCGGAGTTGACGAGC
TTTTGGTTGTTTTAGGTTACAAGGTTCGTTCTTCCGACATGGCTGACGTGGCACACAAGCTTGAACAGTTAGAGATGGTTCTTGGCGATGGAATCTCGAA
TCTTTGTGATGAAACTGTTCATTACAACCCATCTGATCTCTCTGGTTGGGTTGAGAGCATGCTCTCGGATCTTGACCCGACCCGGAGTCAGGAGAAACCC
GGCTCCGAGTACGATCTCAGAGCTATCGCTGGCTCTGCAGTGTACCCACGTGAGGAGCACGTGAGCCGTCGGAGTAAGAGGACGAGAGTTGAACCGGAGA
TGTCCACGACGCGCTCTGTGGTGGTTTTGGATTCTCAAGAAACTGGAGTGCGTTTGGTCCACGCGCTTTTAGCTTGTGCTGAAGCTGTTCAACAGAACAA
CCTGAAGTTAGCCGACGCGCTCGTGAAGCACGTGGGGTTACTCGCGTCTTCTCAAGCTGGTGCTATGAGGAAGGTCGCGACTTACTTCGCTGAAGGGCTC
GCGAGGAGGATATACCGGATTTACCCTCGTGATGATGACGTTGCTTTGTCGGATACATTACAGATTCACTTCTATGAGTCTTGTCCGTATCTCAAGTTCG
CTCACTTCACGGCGAATCAAGCGATACTTGAGGCTTTTGCTATGGCTGATAAGGTTCATGTTATTGATTTGGGACTTAACCATGGTTTACAATGGCCGGC
TTTGATTCAAGCTCTTGCTCTTCGTCCTAATGGTCCACCAGATTTTCGATTAACCGGTATCGGTTATTCGTTAACCGAACTTCAAGAAGTTGGTTGGAAA
CTTGGTCAGCTTGCCAGTACAATTGGTGTCAATTACGAGTTTAAGAGCATTGCTTTGAATAATTTGTCCGATCTTAAACCGGAAATGCTAGACATTAGAT
CCGGTTCAGAATCAGTGGCGGTTAATTCGGTTTTCGATCTTCATCGTCTCTTAGCCCACCCCGGTTCGATTGATAAGTTTCTATCCACGATACGATCAAT
CCGACCGGATATCATGACTATAGTCGAGCAAGAAGCGAACCATAACGGTACGGTTTTCCTCGACCGGTTCACGGAGTCTCTACATTACTACTCAAGCTTA
TTCGACTCGCTCGAAGGCTCGCCAAGCCAAGACCGAGTAATGTCAGAGTTGTTCTTAGGACGGCAGATACTAAACCTTGTGGCTTGTGAAGGGGAAGACC
GGGTGGAAAGGCACGAGACGCTAAATCAGTGGAGAAACCGATTCGGTTCGGGAGGATTTAAACCGGTTAATATCGGTTCGAATGCGTATAAGCAAGCAAG
CATGTTGTTGGCACTTCATGCTGGAGCTGATGGATACAGTGTGGATGAGAATGAAGGTTGTTTGTTGCTTGGATGGCAAACTCGACCACTTATCGCAACA
TCTGCGTGGTCATTGTGA
>Carubv10015212m
ATGAAGAGAGGACATGGCGAAACAACTTGGGACCCGCCACCTTCTCGCTGTTCCGGTGAAGGTCCTTCAATGGCGGTGGTCGTGGATAACAACAACAAGA
AGTCTACTGCTGATGACAACAACAACAACAACATGGACGACGAGCTTCTTGCTGTTCTTGGCTACAAGGTTCGATCTTCTGAGATGGCTGAAGTCGCACA
GAAGCTTGAGCAACTCGAGATGGTTTTGTCTAACGATGACGTTGGCTCTACTGTCTTAAACGACACTGTTCATTACAACCCATCTGATCTCTCTAACTGG
GTCGAGACCATGCTCTCCGAGCTTAACAACCCAGCTTCTTCCGATCTCGACCCGACCCGAACTTGCGTTGCTAGATCCGAATACGATCTCAGGGCCATTC
CTGGTCTCTCTGCGTTTCCAAAGGAAGAACAAGAAGTCTTTGACGACGAAGAAGCTAGCAGCAAGAGGATCCGACTTGGAGAACCCTATTGCGAGTCAGC
GGGTGAGTCAACTCGTTCTGTGGTGCTCGTTGACTCTCAAGAGACCGGAGTCAGACTCGTCCACGCGCTTGTGGCGTGCGCTGAGGCGGTCCAGCAGGAG
AATCTCAGCTTAGCCGACGCGCTCGTGAAACGCGTGGGAACACTCGCAGCTTCTCAAGCCGGAGCCATGGGCAAAGTCGCTTCCTATTTCTCCCAAGCCC
TGGCTCGTCGTATTTACCATGGTTACAACGCGGCAGAGACGGACGGCTCATTCGAAGAGGTTCTTCAGATGCACTTCTACGAGTCTTGCCCTTACCTTAA
GTTCGCTCACTTCACGGCCAACCAAGCCATACTCGAAGCTGTCACGACGTCGCGTAGAGTTCACGTCATCGATTTAGGGCTTAATCAAGGGATGCAATGG
CCTGCTTTGATGCAAGCCTTAGCTCTCCGACCCGGTGGACCTCCGTCGTTTCGTCTCACCGGAGTCGGTCCACCGCAGACCGAGAATTCGGATTCCCTTC
AACAGTTAGGTTGGAAATTAGCTCAATTCGCTCAGAACATCGGCGTCGAATTCGAATTCAAAGGCTTAGCCGCTGAGAGTTTATCGGATCTAGAACCGGA
AATGTTCGAAACCCGACCCGAATCAGAAACCGTTGTGGTTAATTCGGTATTTGAGCTCCACCGGTTATTAGCTCGATCCGGTTCAATCGAAAAGCTTCTC
GAGACAGTTAAGGCTGTTAAACCGAGTATTGTAACGGTGGTCGAGCAAGAAGCGAACCACAACGGAGTCGTCTTCCTCGATAGGTTCAACGAAGCGCTTC
ATTACTACTCGAGCCTTTTCGACTCGCTCGAAGACAGTTACAGTCTACCGAGTCAAGACCGAGTTATGTCGGAGGTGTATTTAGGGAGACAGATACTCAA
CGTAGTTGCGGCGGAAGGGTACGATCGGGTGGAGCGACACGAGACGTTGCCACAGTGGAAAAACCGGATGAGATCCGGTGGATTTGACCCGGTTAATCTC
GGATCTAGCTCGTATAAACAAGCGAGCATGCTCTTATCGGTGTTTGCTACGGGAGATGGATACAGAGTTGAAGAAAACGACGGTTGTCTAATGCTTGGGT
GGCAGACAAGACCGCTCATCACAACGTCGGCGTGGAAACTCGCTGAGTCGCGGCGGTAG
>Thhalv10020431m
ATGAAGAGAGGACATGGAGAAACGTGGGGCCCAGTACCACCACAACCATCGACTGGTTCTGGTGAAGGTCCTTCAATGGCGGATAACAAGGGGAAGATGG
CGGATGACAGCAACATGGATGAGCTTCTTGCTGTTCTTGGCTACAAGGTTCGATCTTCTGAAATGGCTGAAGTAGCACAGAAGCTTGAGCAGCTTGAGAT
GGTGTTGTCTAATGATGATGTTGGTGGGTCTACTGTCTTGAACGACACTGTTCACTATAACCCATCTGATCTCTCTAGCTGGGTCGAGAGCATGCTTTCC
GAGCTAAACAACCCGGCGTCTTCGGATCTTGACCCGACCCGAATTTGCGAGGACAGATCGGAATACGACGATCTGAGAGCAATTCCGGGACTTTCGGCGT
TCCCGAAGGAGGAGGAGGAAGGCGTTGACGAGGAAGCTTGCAGCAAGAGGATCCGACTCGGATCCTGGTCCGATTCGGCGGGCGAGTTAACTCGGCCTGT
GGTGCTCGTTGACTCACAGGAGACCGGGGTGAGACTCGTCCACGCGCTGGTGGCGTGCGCTGAGGCGATTCAGCGAGAGGATCTTAACTTAGCCGACGCG
CTAGTGAAGCGCGTGGGAACACTCGCGGCTTCTCAAGCTGGGGCCATGGGGAAAGTCGCTACGTATTTCGCCCAAGGCCTGGCTCGTCGGATTTATCGTC
GCGCTTACACGACGGAGACGGACATCTCCGGGGTGGGTCCCTCCTTCGAAGAGGTTTTGCAGATGCATTTCTACGAGTCTTGCCCTTACCTGAAATTCGC
TCATTTCACGGCGAATCAAGCGATCCTCGAAGCTATCACGACGGCGCGTAGAGTTCACGTAATCGATCTTGGGCTTAACCAGGGGATGCAGTGGCCGGCT
TTGATGCAAGCCCTAGCGGTAAGATCCGGCGGACCTCCGTCGTTTCGTCTCACCGGAATCGGACCTCCGCAGACGGAGAATTCGGATTCGCTTCAGCAAT
TGGGTTGGAAGTTAGCTCAATTCGCTCAAGCTATAGGCGTCGAATTCGAATTCAAGGGATTAGCCGCCGAGAGTTTATCGGATCTAAAACCCGAAATGTT
TGAGACCCGACCCGAATCAGAAACCGTAGTGGTCAATTCGGTATTCGAGCTCCACCGGCTTTTAGCCAGTCCCGGCTCAATCGACAAGCTTCTTGCCACC
GTAAAGGCTGTGAAGCCGAGCATCGTTACGGTGGTGGAGCAGGAAGCGAATCACAACGGGATCGTCTTCCTGGATAGGTTCAACGAAGCGCTTCACTACT
ACTCGAGCTTGTTCGACTCGCTAGAAGACAGTTACAGCTTACCGAGTCAAGACCGAGTCATGTCGGAGGTGTACTTAGGGAGACAGATTCTCAATGTGGT
GGCGGCGGAAGGATCCGATCGGGTCGAACGACATGAGACGCTGGCACAGTGGAGAATCCGGATGGGATCAGCCGGGTTTGACCCGGTTTCTCTCGGATCC
AGCGCGTTTAAACAGGCGAGCATGCTCTTGTCTCTCTTCGCCGGCGGAGATGGATACAGAGTGGAAGAAAAAGACGGTTGCTTAATGCTGGGATGGCAGA
CGCGACCACTCATCACCACGTCGGCGTGGAAACTCGCCGGAGCCGATGAGTCACGGCGGCGGTAG
>Thhalv10015535m
ATGACGAAGAGAAACCATCGAGAAACCTCTGTAGAAGCTCCTTCAATGGGCAAGCAGCTAGAAGACGACAACATGGACGAGCTTCTTGCTGTTTTGGGCT
ACAAGGTTCGATCTTCCGACATGGCCGATGTTGCTCAGAAGCTTGAGCAGCTCGAAATGGTCTTGTCCAACGATGATTTTCTTGGCTCTAATGCCTTCAA
CGACACCGTTCATTACAATCCCTCTGATCTCTCCGGCTGGGCCGAGACCATGCTCTCAGAGCTTAGTAGCACCACCACCAGCATAACCAGCAAGAGGATT
CGACTCGGTCCTTGGTGTGACTCGGCGAGCAGCGAGTCGACTCAACCCGTGGTGGTCCTCGCCGTTGACTCGCAGGAGACCGGAGTCAGACTCGTCCAGG
CGCTCGTTGCGTGCGCCGAAGCCGTCCAGCAGGAGAATCTGAGCCTCGCGGATGCTCTCGTGAAGCGCGTGGGCTCACTCGCGGCTTCTCAGGCGGGAGC
AATGGGGAAAGTCGCTACCTACTTCGCCGAAGCCCTGGCTCGTAGGATCTACCGGATTCACCCTTCCTCCGCCGCGATTGACCTTTCCTTCGACGAGATC
CTGCAGATGCACTTCTACGAGTCTTGCCCTTACCTGAAATTCGCACATTTCACGGCGAATCAGGCGATTCTAGAAGCCGTCGCGACGGCTCGTGGCATTC
ACGTCATCGATCTAGGGCTCAATCAAGGGATGCAGTGGCCGGCGTTAATGCAAGCTCTAGCTCTCCGACCCGGCGGACCTCCGTCGTTTCGTCTCACCGG
CGTTGGAAGTCCGTCGAATAGAGACGGGATTGAACAGTTAGGTTGGAAGCTATCTCAGCTCGCTCAAGCCATCGGCGTCGAATTCGAATTCAATGGTCTA
ACCGCCGAGAGGTTATCCGATCTGGAGCCGGATATGTTCGAGACCCGACCCGAGTCGGAGAGACTAGTGGTTAATTCGGTTTTCGAGCTCCACCCGCTTT
TGGCCCGACCCGGTTCGATCGAAAAGCTGTTGGCTACGGTTAAGGCGGTTAAACCGAGCATCGTAACGGTGGTGGAACAAGAAGCGAACCACAACGGCGT
CGTTTTCTTGGAACGGTTTAACGAGGCGCTTCACTATTACTCGAGCCTGTTCGACTCGCTCGAGGACGGGCTTATACTACCGAGTCAAGACCGAGTCATG
TCGGAGGTTTACTTAGGGAGACAGATCCTCAACGTGGTGGCTGCGGAAGGAGTCGAGCGGGTCGAGCGGCACGAGACGCTGGCTCAGTGGCGAAAACGGA
TGGGATCCGCCGGGTTTAACCCGGTTAATCTCGGATCAGACGCGTTTAAGCAGGCGAGTTTGCTCTTGGCGCTATTCGCCGGAGGAGATGGATACAGAGT
GGAGGAGAACGAAGGAAGCCTGATGCTTGCGTGGCAGACGAAACCGCTAATCGCTGCATCGGCGTGGAAACTCAGCGCCGTCGCGGCGGAGTGGCGGCGT
AGTTACTGTTGTCGCTTTGATACAATGTCAGTAACGCACCTACTGAGTGTTCCCGTCCTTGTAGAGTCTCGTTCTCAAGCACTTCCACGATCGAAAAAAT
GCGTTTCTTGGTGTATTCCGTTAATGAAGAGAGATGATCTCAGAGTTTAG
>Thhalv10018436m
ATGAAGAGAGAGCATAACCACCAAGAATCCTCCGGCGGAAAAGTTGGGACCAGTAAGGAAGAGGCCGGAGGATTCGACGAGCTTCTTGTGGTTTTGGGTT
ACAAAGTCCGATCTTCCGACATGGCTGACGTGGCACACAAGCTTGAGCAGTTAGAGATGGTTCTTGGCGACGGAATCTCGAATCTTTCCGATGATACTGT
TCATTACAATCCTTCTGATATCTCTGGTTGGGTCGAAACCTTGATTTCGGATCTTAACCCGACCCGGAATCAAGAAAAACCCGACCTTGATTCCGAGTAC
GATCTCAGTGCGATTCCTGGCTCCGCAGCGTATCCACGTGGCAAGAGGACGAGAATGGGATCCGATTCGTCAACGACACGTCCCATGGTGGTTATGGATT
CTCAAGAAACAGGAGTGCGTTTAGTCCACGCGCTTTTGGCTTGCGCAGAGGCGGTTCAACAGAACAATTTCAAGCTAGCCGACGCGCTCGTTAAGCACGT
TGGCTTACTCGCCTCGTCACAAGCTGGTGCGATGAGGAAAGTCGCGACTTATTTTGCCGAAGGTCTTGCGAGGAGGATTTACCGTATTTACCCTCGTGAC
GACATCGGTTTATCGTCGTTTTCGGACACTCTTCAGGTTCATTTCTACGAGTCTTGTCCGTATTTGAAATTTGCGCATTTCACGGCGAATCAAGCAATGC
TTGAGGCTTTTGCCACGGTGGAGAAAGTCCACGTTATTGATTTAGGGCTTAACCAAGGTTTACAATGGCCGGCTTTAATCCAAGCTTTAGCCGTTCGACC
AAATGGTCCACCGGATTTTCGGTTAACCGGGATTGGATCTTCGTTAACCGGTGAGTCAATTCAAGAAGTGGGGTGGAAACTCGGTCAGCTTGCGAGTACG
ATTGGTGTCAATTTCGAATTCAAGAGCATTGTTTTAAACAATTTATCTGATCTTAAACCGGAAATGATCGAGATCCGACCCGGTTTAGAATCTGTAGCGG
TTAACTCGGTTTTCGAACTCCATCGCCTCTTGGCTAATTCTGGTTCGATCGAGAAGTTTTTGTCAGCGATTAAGTTGATTGAACCAGACATCATGACAGT
GGTCGAGCAAGAAGCAAACCACAACGGAGCCAATTTTCTCGACCGGTTTACCGAGTCGCTACATTACTACTCGAGCTTATTTGACTCACTAGAAGGCCCA
CCGAGTCAAGACCGAGTGATGTCTGAGCTCTACTTAGGTAGGCAGATACTGAATTTAGTGGCCTGCGAAGGTGAGGACCGCGTGGAGAGGCACGAGACGT
TAAATCAGTGGAGAAACCGGCTCGGTTCGTCAGGATTTAAACCGGTTAATATTGGTTCGAATGCGTTTAAGCAAGCGAGTATGTTGTTGGCACTTTATGC
TGGAGCTGATGGGTATAAGGTGGAGGAGAATGAAGGTTGTTTGTTGCTCGGATGGCAAACGCGACCGCTAATCGCTACATCTGCGTGGCGTTTCAATCGT
GTGGAATAA
>orange1.1g008153m
ATGAAGAGAGATCACCAACATAGTTACGGTGGCGGTAGTGGAAGTGGAAAAGGCGATTATTCGTCGTCAACGGGAAATGCAAATAAGGCAAAGATGTGGG
AGGAAGAGCAAGACACTGGCGGCATGGACGAGTTATTGGAAGTTTTGGGTTACAAAGTACGATCTTCAGAGATGGCTGATGTTGCTCAGAAGCTTGAACA
GCTGGAGATGGTGATGGGCACTGCTCAAGAAGACGGAATTTCCCATCTTGCCACTGACACTGTTCACTACAACCCATCTGATGTTTCGGGCTGGGTTCAG
AGCATGCTCGAGGGGCTCAACAACACCGGATTCGATTCACAAGCTCGCCCAATTCAAGATCCTGCTGAATCATCCACCGTCAATTCGATCCTGGGGCAAC
AGACTAGTAATCAGTCGAGAATTTTCAACGATGACTCAGAATACGATCTCAGAGCAATTCCAGGCTCTGCTGCGTACCCACAACCTGATTCGGAAACCGA
AAATAATAGGAACAAGAGAATGAGAGTTGAGATTAATACTGCAAATACAAATACAATAATCCCTACAGAGTTAGCTCGTCCCGTGGTGGTCGACTCTCAA
GAAACCGGAGTCCAACTCGTCCACACACTCATGGCATGTGCGGAAGCAATCCAGCAAGAAAACTTAAAAGTCGCGGATGCGCTTGTGAAGCACATAGGCT
TACTGGCAGCAGCGCAAGCCGGCGCCATGAGAAAGGTGGCTACTTATTTCGCGGAAGCATTGGCTCGAAGGATTTACAGAATTTACCCACAAGATTGCCT
TGATTCATCTTACAACGACATCCTTCAGATGCACTTCTACGAGACCTGCCCGTATCTCAAATTCGCTCACTTCACAGCTAATCAGGCCATTCTCGAAGCT
TTTAACAACGCCAATAGAGTCCACGTTATTGATTTTAGTCTTAAACAAGGCATGCAATGGCCGGCTTTGATGCAAGCTCTGGCTTTAAGACCTGGCGGCC
CGCCGGCTTTTCGTCTCACTGGCATCGGCCCGCCGCAGCCGGACAACACCGACGCGTTGCAACAAGTGGGTTGGAAACTGGCTCAGTTGGCTGACACTAT
TGGGGTTGAGTTCGAGTTCCGTGGGTTTGTCTGTAACAGTTTAGCCGATCTTGAACCGGATATGCTTGATATCCGGCCGCCGGAAGTCGAAACCGTGGCT
GTGAATTCGGTCTTTGAGCTTCATCGCCTCTTGGCTCGCCCCGGTGGAATTGAAAAAGTTGTTTCTTCCATTAAAGCAATGAGGCCCAAGATTATTACAA
TAGTCGAACAAGAGGCGAACCACAACAGCCCGGTTTTTCTAGACCGGTTCACCGAAGCCTTGCATTATTACTCGAGTTTGTTCGACTCGTTGGAGGGGTC
TGGGTTGACTCCACCGAGTCAAGACCAAGTGATGTCCGAGGTGTACTTAGGGAGACAGATATGTAACATCGTTGCTTGTGATGGAACCGATAGGAACGAG
CGACACGAGACGTTGACTCAGTGGCGAACTCGGCTGGGTTCGGCCGGGTTCGAGCCGGTTCACCTGGGTTCAAATGCGTATAAACAAGCCAGTATGTTGC
TGGCTTTGTTTGCTGGTGGCGACGGGTATAGAGTTGAGGAGAATAATGGTTGTCTGATGCTTGGGTGGCACACACGGCCGCTCATTGCCACCTCGGCCTG
GCAACTCGCCAAGTCCACTCTCGTGAGTTGA
>Ciclev10011367m
ATGAAGAGAGATCACCAACATAGTTACGGTGGCGGTAGTGGAAGTGGAAAAGGCGATTATTCGTCGTCAACGGGAAATGCAAATAAGGCAAAGATGTGGG
AGGAAGAGCAAGACACAGAAGGCATGGACGAGTTATTGGAAGTTTTGGGTTACAAAGTACGATCTTCAGAGATGGCTGATGTTGCTCAGAAGCTTGAACA
GCTGGAGATGGTGATGGGCACTGCTCAAGAAGACGGAATTTCCCATCTTGCCACTGACACTGTTCACTACAACCCATCTGATGTTTCGGGCTGGGTTCAG
AGCATGCTCGAGGGGCTCAACAACACCGGATTCGATTCACAAGCTCGCCCAATTCAAGATCCTGCTGAATCATCCACCGTCAATTCGATCCTGGGGCAAC
AGACTAGTAATCAGTCGAGAATTTTCAACGATGACTCAGAATACGATCTCAGAGCAATTCCAGGCTCTGCTGCGTACCCACAACCTGATTCGGAAACCGA
AAATAATAGGAACAAGAGAATGAGAGTTGAGATTAATACTGCAAATACAAATACAATAATCCCTACAGAGTTAGCTCGTCCCGTGGTGGTCGACTCTCAA
GAAACCGGAGTCCAACTCGTCCACACACTCATGGCATGTGCGGAAGCAATCCAGCAAGAAAACTTGAAAGTCGCGGATGCGCTTGTGAAGCACATAGGCT
TACTGGCAGCAGCGCAAGCCGGCGCCATGAGAAAGGTGGCTACTTATTTCGCGGAAGCATTGGCTCGAAGGATTTACAGAATTTACCCACAAGATTGCCT
TGATTCATCTTACAACGACATCCTTCAGATGCACTTCTACGAGACCTGCCCGTATCTCAAATTCGCTCACTTCACAGCTAATCAGGCCATTCTCGAAGCT
TTTAACAACGCCAATAGGGTCCACGTTGTTGATTTTAGTCTTAAACAAGGCATGCAATGGCCGGCTTTGATGCAAGCTCTGGCTTTAAGACCTGGCGGCC
CGCCGGCTTTTCGTCTCACTGGCATCGGCCCGCCTCAGCCGGACAACACCGACGCGTTGCAGCAAGTGGGTTGGAAACTGGCTCAGTTGGCTGACACTAT
TGGGGTTGAGTTCGAGTTCCGTGGGTTTGTCTGTAACAGCTTAGCCGATCTTGAACCGGATATGCTTGATATCCGGCCGCCGGAAGTCGAAACCGTGGCT
GTGAATTCGGTCTTTGAGCTTCATCGCCTCTTGGCTCGCCCCGGTGGAATTGAAAAAGTTGTTTCCTCCATTAAAGCAATGAGGCCCAAGATTATTACAA
TAGTCGAACAAGAGGCGAACCACAACAGCCCGGTTTTCCTAGACCGGTTCACCGAAGCCTTGCATTATTACTCGAGTTTGTTCGACTCGTTGGAGGGGTC
TGGGTTGACTCCACCGAGTCAAGACCAAGTGATGTCCGAGGTGTACTTAGGGAGACAGATATGTAACATCGTTGCTTGTGAAGGCACCGATAGGAACGAG
CGACACGAGACGTTGACTCAGTGGCGAACTCGGCTGGGTTCGGCCGGGTTCGACCCGGTTCACCTGGGTTCAAATGCGTATAAACAAGCTAGTATGTTGC
TGGCTTTGTTTGCTGGTGGCGACGGGTATAGAGTTGAGGAGAATAATGGTTGTCTGATGCTTGGGTGGCACACACGGCCGCTCATTGCCACCTCGGCCTG
GCAACTCGCCAAGTCCACTCTTGTGAGTTGA
>Eucgr.J01594.1
ATGAAGAGGGATCATCGAGACGCTTGCAGTGGCGGCTATGGCGGCGGCGGTGGCGGGGAGGCGAGCGGCGCCTCGAAGGGCGAGCCCCCGTCGTCCTCCT
CCACCCACTCATTGCCCGGCTCTGGCAAGGCCAAGATGGTGATGTGGGGCGAGGACGACCAAGATCCGAGCGGCGGTGGCGGGGGCGGCATGGACGAGCT
CCTCGCGGTGCTCGGGTACAAGGTGAGGTCGTCGGACATGGCCGAGGTGGCGCAGAAGCTGGAGCAGCTCGAGATGGTGATGGGCTCTGCTCAGGAGGAC
GGCATCTCGCACCTGTCCTACGACGCCGTCCACTACAACCCTTCCGATCTCTCCTCGTGGGTCCAGAGCATGCTCTTCGAGCTCAACCCCCCTCCGCCGC
CGCAGCAGGTGGCCGACGCGGTCCTCGCTGCGGCCGAGTCGTCTTCCACCATCGCGCAGCACCACCGTTCGCATCTCGGGTCTCGGTCTCAGACGCAGAC
TCGGACTCTGAGTCAGACTTCGGCTCCCACTCAGACGCAGTCCCAGGTAATCTTCAACGACGACTCCGAGTACGACTTGAGGGCGATTCCCGGCGTCGCC
GCTTTCCCACAGGGCGACTCGGACTTCGAGAGCGCCGCCCGGAAGAAGATGAAGACCCTGAACGGCGGGTCGAATTCGTTGTCGTCCTCGTCCTCTTCGT
CGGCCGCCGGAGCGGCGCCCTCCGAGTCGACCCGGCCGGTCGTCCTGGTGGACACGCAGGAGACTGGGGTGCGGCTCGTCCACACGCTCATGGCCTGCGC
CGAGGCGGTCCAGCAGGAGAACCTGAAGCTGGCCGATGCGCTCGTCAAGCACATTGGCCTGCTCGCCGCTTCGCAGAACGGCGCGATGCGCAAGGTAGCG
ACCTACTTCGCCGAGGCGCTCGCCCGCCGGATTTACCGAATCTACCCCAACGACGGCAGCCTCGACTCCTCGTGCAACGACATCCTCCAGATGCACTTCT
ACGAGACCTGCCCGTACCTCAAATTCGCCCACTTCACTGCCAATCAGGCGATTCTTGAAGCCTTCGCCACCGCCAGCCGCGTCCACGTCATCGATTTCGG
CCTCAAGCAGGGTATGCAGTGGCCGGCCCTCATGCAGGCTCTGGCCCTGAGGCCCGGCGGTCCGCCCGCCTTCCGGCTCACCGGGATTGGCCCGCCGCAG
CCGAACAACACCGACGCCTTGCAGCAGGTCGGCTGGAAGCTGGCTCAATTGGCCGACACTATCGGGGTCGAGTTCGAATTCCGGGGTTTCGTGGCGAATT
CGCTGGCTGATCTCGAGCCCGCCATGCTGGACATCCGCCCTCCCGAGGTCGAGACGGTGGCCGTCAACTCGGTGTTTGAGCTCCACCCCCTGCTCGCCCG
ACCGGGGGCGATTGACAAGGTTCTCTCATCGATCAAGGCCATGAGACCTAAGATAGTGACGATGGTGGAACAGGAGGCGAATCACAATGGCCCGGGGTTC
GTGGACCGGTTCACGGAAGCTTTGCATTACTACTCCAGCCTGTTCGATTCGCTGGAAGGGTCTGGGGTGGCTCCCCCGAACCAGGATCTGGTCATGTCCG
AGGTCTACTTGGGTCGGCAGATTTGCAATGTTGTGGCCTGCGAGGGGCCGGATCGAGTGGAGCGGCACGAGACGTTGGTGCAGTGGCAGGCGCGGATGGG
ATCGGCTGGGTTCGACCCGGTCCATCTCGGGTCCAACGCGTTCAAGCAGGCGAGCATGCTGCTGGCCCTGTTCGCAGGTGGAGAAGGTTACCGGGTCGAG
GAAAACGATGGTTGTCTCATGCTCGGTTGGCACACGAGGCCTCTGATCGCCACTTCGGCGTGGCAACTCGCTGCTGCAACTCAGTGA
